# Supplementary material for: Loss of genetic variation and ancestral sex determination system in North American northern pike characterized by whole-genome resequencing
Source: G3 (Bethesda). 2024 Aug 8;14(10):jkae183. doi: 10.1093/g3journal/jkae183 (PMC11457062; doi:10.1093/g3journal/jkae183)
Supplement: jkae183_Supplementary_Data [file jkae183_supplementary_data.zip]

Archive with 7 entries (7 files):
- File_S1_G3-2024-405269.pdf
- File_S2_G3-2024-405269.pdf
- File_S3_G3-2024-405269.txt
- File_S4_G3-2024-405269.txt
- File_S5_G3-2024-405269.xlsx
- Supplemental_Material_Legends_G3-2024-405269.docx
- Supplemental_Tables_G3-2024-405269.docx
