# Supplementary material for: Loss of genetic variation and ancestral sex determination system in North American northern pike characterized by whole-genome resequencing
Source: G3 (Bethesda). 2024 Aug 8;14(10):jkae183. doi: 10.1093/g3journal/jkae183 (PMC11457062; doi:10.1093/g3journal/jkae183)
Supplement: jkae183_Supplementary_Data [file jkae183_supplementary_data.zip › File_S5_G3-2024-405269.xlsx]

## Sheet: Sex_specific_sites_Chatanika_Ri
LG_POS	Eluc-CR1-F	Eluc-CR2-F	Eluc-CR3-F	Eluc-CR4-F	Eluc-CR6-F	Eluc-CR9-M	Eluc-CR10-M	Eluc-CR5-M	Eluc-CR8-M	Eluc-CR7-M
LG01_9893664	0	0	0	0	0	1	1	1	1	1
LG01_23537045	0	0	0	0	0	1	1	1	1	1
LG01_23537048	0	0	0	0	0	1	1	1	1	1
LG01_23537053	0	0	0	0	0	1	1	1	1	1
LG01_23537064	0	0	0	0	0	1	1	1	1	1
LG01_29543960	0	0	0	0	0	1	1	1	1	1
LG01_29543972	0	0	0	0	0	1	1	1	1	1
LG01_29543973	0	0	0	0	0	1	1	1	1	1
LG01_29543974	0	0	0	0	0	1	1	1	1	1
LG01_29543980	0	0	0	0	0	1	1	1	1	1
LG01_29544003	0	0	0	0	0	1	1	1	1	1
LG01_29544019	0	0	0	0	0	1	1	1	1	1
LG01_29544033	0	0	0	0	0	1	1	1	1	1
LG01_29544077	0	0	0	0	0	1	1	1	1	1
LG01_29544117	0	0	0	0	0	1	1	1	1	1
LG01_29544123	0	0	0	0	0	1	1	1	1	1
LG01_29544135	0	0	0	0	0	1	1	1	1	1
LG01_29544143	0	0	0	0	0	1	1	1	1	1
LG01_36645549	0	0	0	0	0	1	1	1	1	1
LG01_36645561	0	0	0	0	0	1	1	1	1	1
LG01_36645567	0	0	0	0	0	1	1	1	1	1
LG01_36645699	0	0	0	0	0	1	1	1	1	1
LG01_36645721	0	0	0	0	0	1	1	1	1	1
LG01_36645739	0	0	0	0	0	1	1	1	1	1
LG01_36645741	0	0	0	0	0	1	1	1	1	1
LG01_36645755	0	0	0	0	0	1	1	1	1	1
LG01_36645766	0	0	0	0	0	1	1	1	1	1
LG01_36645780	0	0	0	0	0	1	1	1	1	1
LG01_36645783	0	0	0	0	0	1	1	1	1	1
LG01_36645784	0	0	0	0	0	1	1	1	1	1
LG01_36645790	0	0	0	0	0	1	1	1	1	1
LG01_36645829	0	0	0	0	0	1	1	1	1	1
LG01_36646599	0	0	0	0	0	1	1	1	1	1
LG01_36646602	0	0	0	0	0	1	1	1	1	1
LG01_36646634	0	0	0	0	0	1	1	1	1	1
LG01_36646640	0	0	0	0	0	1	1	1	1	1
LG01_36646665	0	0	0	0	0	1	1	1	1	1
LG01_36646681	0	0	0	0	0	1	1	1	1	1
LG01_36646685	0	0	0	0	0	1	1	1	1	1
LG01_36646688	0	0	0	0	0	1	1	1	1	1
LG01_36646697	0	0	0	0	0	1	1	1	1	1
LG01_36646700	0	0	0	0	0	1	1	1	1	1
LG01_36646720	0	0	0	0	0	1	1	1	1	1
LG01_36646743	0	0	0	0	0	1	1	1	1	1
LG01_36646744	0	0	0	0	0	1	1	1	1	1
LG01_36646774	0	0	0	0	0	1	1	1	1	1
LG01_36646785	0	0	0	0	0	1	1	1	1	1
LG01_36646790	0	0	0	0	0	1	1	1	1	1
LG01_36646794	0	0	0	0	0	1	1	1	1	1
LG01_36646798	0	0	0	0	0	1	1	1	1	1
LG01_36646801	0	0	0	0	0	1	1	1	1	1
LG01_36646816	0	0	0	0	0	1	1	1	1	1
LG01_36646820	0	0	0	0	0	1	1	1	1	1
LG01_36646832	0	0	0	0	0	1	1	1	1	1
LG01_36646844	0	0	0	0	0	1	1	1	1	1
LG01_36646846	0	0	0	0	0	1	1	1	1	1
LG01_36646851	0	0	0	0	0	1	1	1	1	1
LG01_36646860	0	0	0	0	0	1	1	1	1	1
LG01_36646922	0	0	0	0	0	1	1	1	1	1
LG01_36646932	0	0	0	0	0	1	1	1	1	1
LG01_36646940	0	0	0	0	0	1	1	1	1	1
LG02_2999032	1	1	1	1	1	0	0	0	0	0
LG02_17702671	0	0	0	0	0	1	1	1	1	1
LG02_17702672	0	0	0	0	0	1	1	1	1	1
LG02_17702676	0	0	0	0	0	1	1	1	1	1
LG02_17702677	0	0	0	0	0	1	1	1	1	1
LG02_17702745	0	0	0	0	0	1	1	1	1	1
LG02_19065746	0	0	0	0	0	1	1	1	1	1
LG02_19065748	0	0	0	0	0	1	1	1	1	1
LG02_34170210	0	0	0	0	0	1	1	1	1	1
LG02_34170213	0	0	0	0	0	1	1	1	1	1
LG02_34170234	0	0	0	0	0	1	1	1	1	1
LG02_34170236	0	0	0	0	0	1	1	1	1	1
LG02_34170247	0	0	0	0	0	1	1	1	1	1
LG02_34170254	0	0	0	0	0	1	1	1	1	1
LG02_34170257	0	0	0	0	0	1	1	1	1	1
LG02_35402066	0	0	0	0	0	1	1	1	1	1
LG02_38682302	0	0	0	0	0	1	1	1	1	1
LG03_17982027	0	0	0	0	0	1	1	1	1	1
LG03_17982031	0	0	0	0	0	1	1	1	1	1
LG03_17982050	0	0	0	0	0	1	1	1	1	1
LG03_17982052	0	0	0	0	0	1	1	1	1	1
LG03_17982063	0	0	0	0	0	1	1	1	1	1
LG03_30865937	0	0	0	0	0	1	1	1	1	1
LG03_35555883	0	0	0	0	0	1	1	1	1	1
LG03_35555888	0	0	0	0	0	1	1	1	1	1
LG03_35555889	0	0	0	0	0	1	1	1	1	1
LG03_35555985	0	0	0	0	0	1	1	1	1	1
LG03_35556052	0	0	0	0	0	1	1	1	1	1
LG03_35556062	0	0	0	0	0	1	1	1	1	1
LG03_35678565	0	0	0	0	0	1	1	1	1	1
LG03_35678619	0	0	0	0	0	1	1	1	1	1
LG03_35678626	0	0	0	0	0	1	1	1	1	1
LG03_35678627	0	0	0	0	0	1	1	1	1	1
LG03_35678647	0	0	0	0	0	1	1	1	1	1
LG03_35678664	0	0	0	0	0	1	1	1	1	1
LG03_35678681	0	0	0	0	0	1	1	1	1	1
LG03_35678682	0	0	0	0	0	1	1	1	1	1
LG03_35678689	0	0	0	0	0	1	1	1	1	1
LG03_35678693	0	0	0	0	0	1	1	1	1	1
LG03_35678698	0	0	0	0	0	1	1	1	1	1
LG03_35678706	0	0	0	0	0	1	1	1	1	1
LG03_35678730	0	0	0	0	0	1	1	1	1	1
LG03_36056477	0	0	0	0	0	1	1	1	1	1
LG03_36056486	0	0	0	0	0	1	1	1	1	1
LG04_29794654	0	0	0	0	0	1	1	1	1	1
LG04_29794660	0	0	0	0	0	1	1	1	1	1
LG04_29794699	0	0	0	0	0	1	1	1	1	1
LG04_29794702	0	0	0	0	0	1	1	1	1	1
LG04_29794717	0	0	0	0	0	1	1	1	1	1
LG04_29794732	0	0	0	0	0	1	1	1	1	1
LG04_29794736	0	0	0	0	0	1	1	1	1	1
LG04_29794755	0	0	0	0	0	1	1	1	1	1
LG04_32752553	0	0	0	0	0	1	1	1	1	1
LG04_32752560	0	0	0	0	0	1	1	1	1	1
LG04_32752571	0	0	0	0	0	1	1	1	1	1
LG04_32752589	0	0	0	0	0	1	1	1	1	1
LG04_32752619	0	0	0	0	0	1	1	1	1	1
LG04_32752624	0	0	0	0	0	1	1	1	1	1
LG04_32752625	0	0	0	0	0	1	1	1	1	1
LG04_32752667	0	0	0	0	0	1	1	1	1	1
LG04_34511117	0	0	0	0	0	1	1	1	1	1
LG04_34511130	0	0	0	0	0	1	1	1	1	1
LG04_34511139	0	0	0	0	0	1	1	1	1	1
LG04_34600453	0	0	0	0	0	1	1	1	1	1
LG04_34600472	0	0	0	0	0	1	1	1	1	1
LG04_34600478	0	0	0	0	0	1	1	1	1	1
LG04_34600484	0	0	0	0	0	1	1	1	1	1
LG04_34600495	0	0	0	0	0	1	1	1	1	1
LG05_5464208	0	0	0	0	0	1	1	1	1	1
LG05_10596045	0	0	0	0	0	1	1	1	1	1
LG05_10596046	0	0	0	0	0	1	1	1	1	1
LG05_10596048	0	0	0	0	0	1	1	1	1	1
LG05_10596058	0	0	0	0	0	1	1	1	1	1
LG05_10596061	0	0	0	0	0	1	1	1	1	1
LG05_14351073	1	1	1	1	1	0	0	0	0	0
LG05_14351075	1	1	1	1	1	0	0	0	0	0
LG05_30720038	0	0	0	0	0	1	1	1	1	1
LG05_30720043	0	0	0	0	0	1	1	1	1	1
LG05_31637492	0	0	0	0	0	1	1	1	1	1
LG05_31637521	0	0	0	0	0	1	1	1	1	1
LG05_31637575	0	0	0	0	0	1	1	1	1	1
LG05_31637597	0	0	0	0	0	1	1	1	1	1
LG05_31637604	0	0	0	0	0	1	1	1	1	1
LG05_31637636	0	0	0	0	0	1	1	1	1	1
LG05_31637637	0	0	0	0	0	1	1	1	1	1
LG05_31637640	0	0	0	0	0	1	1	1	1	1
LG05_36962661	0	0	0	0	0	1	1	1	1	1
LG05_36962666	0	0	0	0	0	1	1	1	1	1
LG05_36962681	0	0	0	0	0	1	1	1	1	1
LG05_36962705	0	0	0	0	0	1	1	1	1	1
LG05_36962706	0	0	0	0	0	1	1	1	1	1
LG05_36962729	0	0	0	0	0	1	1	1	1	1
LG05_36962764	0	0	0	0	0	1	1	1	1	1
LG05_36962765	0	0	0	0	0	1	1	1	1	1
LG05_36962811	0	0	0	0	0	1	1	1	1	1
LG05_36962812	0	0	0	0	0	1	1	1	1	1
LG05_36962817	0	0	0	0	0	1	1	1	1	1
LG05_36962827	0	0	0	0	0	1	1	1	1	1
LG05_36962830	0	0	0	0	0	1	1	1	1	1
LG05_36962835	0	0	0	0	0	1	1	1	1	1
LG05_36962842	0	0	0	0	0	1	1	1	1	1
LG05_36962847	0	0	0	0	0	1	1	1	1	1
LG05_36962859	0	0	0	0	0	1	1	1	1	1
LG05_36962864	0	0	0	0	0	1	1	1	1	1
LG05_36962865	0	0	0	0	0	1	1	1	1	1
LG05_36962867	0	0	0	0	0	1	1	1	1	1
LG05_36962869	0	0	0	0	0	1	1	1	1	1
LG05_36963002	0	0	0	0	0	1	1	1	1	1
LG05_36963006	0	0	0	0	0	1	1	1	1	1
LG05_36963572	0	0	0	0	0	1	1	1	1	1
LG05_36963573	0	0	0	0	0	1	1	1	1	1
LG05_36963586	0	0	0	0	0	1	1	1	1	1
LG05_36963591	0	0	0	0	0	1	1	1	1	1
LG05_36963602	0	0	0	0	0	1	1	1	1	1
LG05_36963608	0	0	0	0	0	1	1	1	1	1
LG05_36963628	0	0	0	0	0	1	1	1	1	1
LG05_36963643	0	0	0	0	0	1	1	1	1	1
LG05_36963647	0	0	0	0	0	1	1	1	1	1
LG05_36963658	0	0	0	0	0	1	1	1	1	1
LG05_36963715	0	0	0	0	0	1	1	1	1	1
LG05_36963736	0	0	0	0	0	1	1	1	1	1
LG05_36963746	0	0	0	0	0	1	1	1	1	1
LG05_36963753	0	0	0	0	0	1	1	1	1	1
LG05_36963777	0	0	0	0	0	1	1	1	1	1
LG05_36963782	0	0	0	0	0	1	1	1	1	1
LG05_36963783	0	0	0	0	0	1	1	1	1	1
LG05_36963788	0	0	0	0	0	1	1	1	1	1
LG05_36963795	0	0	0	0	0	1	1	1	1	1
LG05_36963797	0	0	0	0	0	1	1	1	1	1
LG05_36963808	0	0	0	0	0	1	1	1	1	1
LG05_36963842	0	0	0	0	0	1	1	1	1	1
LG05_36963843	0	0	0	0	0	1	1	1	1	1
LG05_36963845	0	0	0	0	0	1	1	1	1	1
LG05_36963855	0	0	0	0	0	1	1	1	1	1
LG05_36963862	0	0	0	0	0	1	1	1	1	1
LG05_36964101	0	0	0	0	0	1	1	1	1	1
LG05_36964129	0	0	0	0	0	1	1	1	1	1
LG05_36964132	0	0	0	0	0	1	1	1	1	1
LG05_36964136	0	0	0	0	0	1	1	1	1	1
LG05_36964146	0	0	0	0	0	1	1	1	1	1
LG05_36964147	0	0	0	0	0	1	1	1	1	1
LG05_36964167	0	0	0	0	0	1	1	1	1	1
LG05_36964201	0	0	0	0	0	1	1	1	1	1
LG05_36964222	0	0	0	0	0	1	1	1	1	1
LG05_36964226	0	0	0	0	0	1	1	1	1	1
LG05_36964238	0	0	0	0	0	1	1	1	1	1
LG05_36964243	0	0	0	0	0	1	1	1	1	1
LG05_36964264	0	0	0	0	0	1	1	1	1	1
LG05_36964280	0	0	0	0	0	1	1	1	1	1
LG05_36964286	0	0	0	0	0	1	1	1	1	1
LG05_36964294	0	0	0	0	0	1	1	1	1	1
LG05_36964309	0	0	0	0	0	1	1	1	1	1
LG05_36964315	0	0	0	0	0	1	1	1	1	1
LG05_36964400	0	0	0	0	0	1	1	1	1	1
LG05_36964401	0	0	0	0	0	1	1	1	1	1
LG05_36964406	0	0	0	0	0	1	1	1	1	1
LG05_36964419	0	0	0	0	0	1	1	1	1	1
LG05_37498498	0	0	0	0	0	1	1	1	1	1
LG05_37498506	0	0	0	0	0	1	1	1	1	1
LG05_37498539	0	0	0	0	0	1	1	1	1	1
LG05_37498585	0	0	0	0	0	1	1	1	1	1
LG06_8524371	0	0	0	0	0	1	1	1	1	1
LG06_8524373	0	0	0	0	0	1	1	1	1	1
LG06_19076784	0	0	0	0	0	1	1	1	1	1
LG06_19076842	0	0	0	0	0	1	1	1	1	1
LG06_19076844	0	0	0	0	0	1	1	1	1	1
LG06_19076864	0	0	0	0	0	1	1	1	1	1
LG06_19076869	0	0	0	0	0	1	1	1	1	1
LG06_19076880	0	0	0	0	0	1	1	1	1	1
LG06_19076886	0	0	0	0	0	1	1	1	1	1
LG06_19076897	0	0	0	0	0	1	1	1	1	1
LG06_19076918	0	0	0	0	0	1	1	1	1	1
LG06_19076928	0	0	0	0	0	1	1	1	1	1
LG06_19076935	0	0	0	0	0	1	1	1	1	1
LG06_19076941	0	0	0	0	0	1	1	1	1	1
LG06_19076945	0	0	0	0	0	1	1	1	1	1
LG06_19076949	0	0	0	0	0	1	1	1	1	1
LG06_19076956	0	0	0	0	0	1	1	1	1	1
LG06_19076975	0	0	0	0	0	1	1	1	1	1
LG06_19078213	0	0	0	0	0	1	1	1	1	1
LG06_19078216	0	0	0	0	0	1	1	1	1	1
LG06_19078234	0	0	0	0	0	1	1	1	1	1
LG06_19078237	0	0	0	0	0	1	1	1	1	1
LG06_19078277	0	0	0	0	0	1	1	1	1	1
LG06_19078291	0	0	0	0	0	1	1	1	1	1
LG06_19078300	0	0	0	0	0	1	1	1	1	1
LG06_19078314	0	0	0	0	0	1	1	1	1	1
LG06_19078323	0	0	0	0	0	1	1	1	1	1
LG06_19078362	0	0	0	0	0	1	1	1	1	1
LG06_19078365	0	0	0	0	0	1	1	1	1	1
LG06_19078367	0	0	0	0	0	1	1	1	1	1
LG06_19078372	0	0	0	0	0	1	1	1	1	1
LG06_19078383	0	0	0	0	0	1	1	1	1	1
LG06_19078402	0	0	0	0	0	1	1	1	1	1
LG06_19078458	0	0	0	0	0	1	1	1	1	1
LG06_19078475	0	0	0	0	0	1	1	1	1	1
LG06_19078477	0	0	0	0	0	1	1	1	1	1
LG06_19078483	0	0	0	0	0	1	1	1	1	1
LG06_19078484	0	0	0	0	0	1	1	1	1	1
LG06_19078491	0	0	0	0	0	1	1	1	1	1
LG06_19078496	0	0	0	0	0	1	1	1	1	1
LG06_19078584	0	0	0	0	0	1	1	1	1	1
LG06_19078646	0	0	0	0	0	1	1	1	1	1
LG06_19078658	0	0	0	0	0	1	1	1	1	1
LG06_19078667	0	0	0	0	0	1	1	1	1	1
LG06_19078669	0	0	0	0	0	1	1	1	1	1
LG06_19078675	0	0	0	0	0	1	1	1	1	1
LG06_19078676	0	0	0	0	0	1	1	1	1	1
LG06_19078691	0	0	0	0	0	1	1	1	1	1
LG06_19078708	0	0	0	0	0	1	1	1	1	1
LG06_19078710	0	0	0	0	0	1	1	1	1	1
LG06_19078726	0	0	0	0	0	1	1	1	1	1
LG06_19078727	0	0	0	0	0	1	1	1	1	1
LG06_19078743	0	0	0	0	0	1	1	1	1	1
LG06_19078752	0	0	0	0	0	1	1	1	1	1
LG06_19078771	0	0	0	0	0	1	1	1	1	1
LG06_19078784	0	0	0	0	0	1	1	1	1	1
LG06_19078793	0	0	0	0	0	1	1	1	1	1
LG06_19078797	0	0	0	0	0	1	1	1	1	1
LG06_19078802	0	0	0	0	0	1	1	1	1	1
LG06_19078859	0	0	0	0	0	1	1	1	1	1
LG06_19078879	0	0	0	0	0	1	1	1	1	1
LG06_19078886	0	0	0	0	0	1	1	1	1	1
LG06_19078901	0	0	0	0	0	1	1	1	1	1
LG06_19078917	0	0	0	0	0	1	1	1	1	1
LG06_19078928	0	0	0	0	0	1	1	1	1	1
LG06_19078931	0	0	0	0	0	1	1	1	1	1
LG06_19078963	0	0	0	0	0	1	1	1	1	1
LG06_19078969	0	0	0	0	0	1	1	1	1	1
LG06_19078998	0	0	0	0	0	1	1	1	1	1
LG06_19079034	0	0	0	0	0	1	1	1	1	1
LG06_19079039	0	0	0	0	0	1	1	1	1	1
LG06_19079049	0	0	0	0	0	1	1	1	1	1
LG06_19079051	0	0	0	0	0	1	1	1	1	1
LG06_19079055	0	0	0	0	0	1	1	1	1	1
LG06_19079056	0	0	0	0	0	1	1	1	1	1
LG06_19079058	0	0	0	0	0	1	1	1	1	1
LG06_19079072	0	0	0	0	0	1	1	1	1	1
LG06_19079080	0	0	0	0	0	1	1	1	1	1
LG06_19079098	0	0	0	0	0	1	1	1	1	1
LG06_19079104	0	0	0	0	0	1	1	1	1	1
LG06_30080294	1	1	1	1	1	0	0	0	0	0
LG06_30080297	1	1	1	1	1	0	0	0	0	0
LG06_30080307	1	1	1	1	1	0	0	0	0	0
LG06_30080315	1	1	1	1	1	0	0	0	0	0
LG06_30080321	1	1	1	1	1	0	0	0	0	0
LG06_30080347	1	1	1	1	1	0	0	0	0	0
LG06_30080357	1	1	1	1	1	0	0	0	0	0
LG06_30080358	1	1	1	1	1	0	0	0	0	0
LG07_151262	0	0	0	0	0	1	1	1	1	1
LG07_1848195	0	0	0	0	0	1	1	1	1	1
LG07_1848200	0	0	0	0	0	1	1	1	1	1
LG07_1848201	0	0	0	0	0	1	1	1	1	1
LG07_1848218	0	0	0	0	0	1	1	1	1	1
LG07_1848228	0	0	0	0	0	1	1	1	1	1
LG07_1848231	0	0	0	0	0	1	1	1	1	1
LG07_1848235	0	0	0	0	0	1	1	1	1	1
LG07_1848248	0	0	0	0	0	1	1	1	1	1
LG07_1848291	0	0	0	0	0	1	1	1	1	1
LG07_1848338	0	0	0	0	0	1	1	1	1	1
LG07_7347422	1	1	1	1	1	0	0	0	0	0
LG07_7347757	1	1	1	1	1	0	0	0	0	0
LG07_9484723	0	0	0	0	0	1	1	1	1	1
LG07_9484728	0	0	0	0	0	1	1	1	1	1
LG07_37285926	0	0	0	0	0	1	1	1	1	1
LG07_37285982	0	0	0	0	0	1	1	1	1	1
LG07_37285998	0	0	0	0	0	1	1	1	1	1
LG07_38902144	0	0	0	0	0	1	1	1	1	1
LG07_38902169	0	0	0	0	0	1	1	1	1	1
LG07_38902299	0	0	0	0	0	1	1	1	1	1
LG07_38902301	0	0	0	0	0	1	1	1	1	1
LG07_47195516	0	0	0	0	0	1	1	1	1	1
LG07_47195526	0	0	0	0	0	1	1	1	1	1
LG07_47195536	0	0	0	0	0	1	1	1	1	1
LG07_47195539	0	0	0	0	0	1	1	1	1	1
LG07_47195540	0	0	0	0	0	1	1	1	1	1
LG07_47195556	0	0	0	0	0	1	1	1	1	1
LG07_47195558	0	0	0	0	0	1	1	1	1	1
LG07_47195573	0	0	0	0	0	1	1	1	1	1
LG07_47195614	0	0	0	0	0	1	1	1	1	1
LG07_47195627	0	0	0	0	0	1	1	1	1	1
LG07_47195636	0	0	0	0	0	1	1	1	1	1
LG07_47195637	0	0	0	0	0	1	1	1	1	1
LG07_47195644	0	0	0	0	0	1	1	1	1	1
LG07_47195649	0	0	0	0	0	1	1	1	1	1
LG07_47195671	0	0	0	0	0	1	1	1	1	1
LG08_794523	0	0	0	0	0	1	1	1	1	1
LG08_2257200	0	0	0	0	0	1	1	1	1	1
LG08_12907002	0	0	0	0	0	1	1	1	1	1
LG08_12907008	0	0	0	0	0	1	1	1	1	1
LG08_12907043	0	0	0	0	0	1	1	1	1	1
LG08_12907061	0	0	0	0	0	1	1	1	1	1
LG08_12907068	0	0	0	0	0	1	1	1	1	1
LG08_12907071	0	0	0	0	0	1	1	1	1	1
LG08_12907078	0	0	0	0	0	1	1	1	1	1
LG08_12907086	0	0	0	0	0	1	1	1	1	1
LG08_12907087	0	0	0	0	0	1	1	1	1	1
LG08_12907096	0	0	0	0	0	1	1	1	1	1
LG08_12907110	0	0	0	0	0	1	1	1	1	1
LG08_12907111	0	0	0	0	0	1	1	1	1	1
LG08_12907120	0	0	0	0	0	1	1	1	1	1
LG08_12907121	0	0	0	0	0	1	1	1	1	1
LG08_12907128	0	0	0	0	0	1	1	1	1	1
LG08_12907130	0	0	0	0	0	1	1	1	1	1
LG08_12907137	0	0	0	0	0	1	1	1	1	1
LG08_12907242	0	0	0	0	0	1	1	1	1	1
LG08_12907250	0	0	0	0	0	1	1	1	1	1
LG08_12907261	0	0	0	0	0	1	1	1	1	1
LG08_12907262	0	0	0	0	0	1	1	1	1	1
LG08_12907271	0	0	0	0	0	1	1	1	1	1
LG08_12907272	0	0	0	0	0	1	1	1	1	1
LG08_12907274	0	0	0	0	0	1	1	1	1	1
LG08_12907277	0	0	0	0	0	1	1	1	1	1
LG08_12907298	0	0	0	0	0	1	1	1	1	1
LG08_12907304	0	0	0	0	0	1	1	1	1	1
LG08_12907315	0	0	0	0	0	1	1	1	1	1
LG08_12907325	0	0	0	0	0	1	1	1	1	1
LG08_12907327	0	0	0	0	0	1	1	1	1	1
LG08_12907328	0	0	0	0	0	1	1	1	1	1
LG08_12907364	0	0	0	0	0	1	1	1	1	1
LG08_12907373	0	0	0	0	0	1	1	1	1	1
LG08_12907573	0	0	0	0	0	1	1	1	1	1
LG08_26368583	0	0	0	0	0	1	1	1	1	1
LG08_31392874	0	0	0	0	0	1	1	1	1	1
LG08_31392900	0	0	0	0	0	1	1	1	1	1
LG08_31392913	0	0	0	0	0	1	1	1	1	1
LG08_31392937	0	0	0	0	0	1	1	1	1	1
LG08_31392938	0	0	0	0	0	1	1	1	1	1
LG08_31392953	0	0	0	0	0	1	1	1	1	1
LG08_31392956	0	0	0	0	0	1	1	1	1	1
LG08_31392957	0	0	0	0	0	1	1	1	1	1
LG08_31392965	0	0	0	0	0	1	1	1	1	1
LG08_31393020	0	0	0	0	0	1	1	1	1	1
LG08_36934835	0	0	0	0	0	1	1	1	1	1
LG08_36934851	0	0	0	0	0	1	1	1	1	1
LG08_36934871	0	0	0	0	0	1	1	1	1	1
LG09_5910928	0	0	0	0	0	1	1	1	1	1
LG09_24076529	0	0	0	0	0	1	1	1	1	1
LG09_24076531	0	0	0	0	0	1	1	1	1	1
LG09_26463361	0	0	0	0	0	1	1	1	1	1
LG09_26464689	0	0	0	0	0	1	1	1	1	1
LG09_26464696	0	0	0	0	0	1	1	1	1	1
LG09_26464729	0	0	0	0	0	1	1	1	1	1
LG09_26464774	0	0	0	0	0	1	1	1	1	1
LG09_26464825	0	0	0	0	0	1	1	1	1	1
LG09_26464841	0	0	0	0	0	1	1	1	1	1
LG10_189687	0	0	0	0	0	1	1	1	1	1
LG10_20552270	0	0	0	0	0	1	1	1	1	1
LG10_20552493	0	0	0	0	0	1	1	1	1	1
LG10_20552499	0	0	0	0	0	1	1	1	1	1
LG10_20552589	0	0	0	0	0	1	1	1	1	1
LG10_20552627	0	0	0	0	0	1	1	1	1	1
LG10_20552653	0	0	0	0	0	1	1	1	1	1
LG10_20552667	0	0	0	0	0	1	1	1	1	1
LG10_20552671	0	0	0	0	0	1	1	1	1	1
LG10_20552674	0	0	0	0	0	1	1	1	1	1
LG10_20552784	0	0	0	0	0	1	1	1	1	1
LG10_20553334	0	0	0	0	0	1	1	1	1	1
LG10_20553335	0	0	0	0	0	1	1	1	1	1
LG10_20553381	0	0	0	0	0	1	1	1	1	1
LG10_20553419	0	0	0	0	0	1	1	1	1	1
LG10_20553519	0	0	0	0	0	1	1	1	1	1
LG10_20553522	0	0	0	0	0	1	1	1	1	1
LG10_20553531	0	0	0	0	0	1	1	1	1	1
LG10_20553586	0	0	0	0	0	1	1	1	1	1
LG10_20553604	0	0	0	0	0	1	1	1	1	1
LG10_20553606	0	0	0	0	0	1	1	1	1	1
LG10_20553627	0	0	0	0	0	1	1	1	1	1
LG10_20553651	0	0	0	0	0	1	1	1	1	1
LG10_20553676	0	0	0	0	0	1	1	1	1	1
LG10_20553710	0	0	0	0	0	1	1	1	1	1
LG10_20553737	0	0	0	0	0	1	1	1	1	1
LG10_20553738	0	0	0	0	0	1	1	1	1	1
LG10_20553754	0	0	0	0	0	1	1	1	1	1
LG10_20553764	0	0	0	0	0	1	1	1	1	1
LG10_20553811	0	0	0	0	0	1	1	1	1	1
LG10_20553838	0	0	0	0	0	1	1	1	1	1
LG10_20553932	0	0	0	0	0	1	1	1	1	1
LG10_20555191	0	0	0	0	0	1	1	1	1	1
LG10_20555208	0	0	0	0	0	1	1	1	1	1
LG10_20555214	0	0	0	0	0	1	1	1	1	1
LG10_20555218	0	0	0	0	0	1	1	1	1	1
LG10_20555224	0	0	0	0	0	1	1	1	1	1
LG10_20555231	0	0	0	0	0	1	1	1	1	1
LG10_20555248	0	0	0	0	0	1	1	1	1	1
LG10_20555259	0	0	0	0	0	1	1	1	1	1
LG10_20555277	0	0	0	0	0	1	1	1	1	1
LG10_20555320	0	0	0	0	0	1	1	1	1	1
LG10_20555384	0	0	0	0	0	1	1	1	1	1
LG10_20555385	0	0	0	0	0	1	1	1	1	1
LG10_20555389	0	0	0	0	0	1	1	1	1	1
LG10_20555425	0	0	0	0	0	1	1	1	1	1
LG10_20555453	0	0	0	0	0	1	1	1	1	1
LG10_20555476	0	0	0	0	0	1	1	1	1	1
LG10_25079972	0	0	0	0	0	1	1	1	1	1
LG10_25079975	0	0	0	0	0	1	1	1	1	1
LG10_25079977	0	0	0	0	0	1	1	1	1	1
LG10_25079985	0	0	0	0	0	1	1	1	1	1
LG10_25080052	0	0	0	0	0	1	1	1	1	1
LG10_25080054	0	0	0	0	0	1	1	1	1	1
LG10_25080096	0	0	0	0	0	1	1	1	1	1
LG10_25080112	0	0	0	0	0	1	1	1	1	1
LG10_25080116	0	0	0	0	0	1	1	1	1	1
LG10_27101537	0	0	0	0	0	1	1	1	1	1
LG10_27149278	0	0	0	0	0	1	1	1	1	1
LG10_30165211	0	0	0	0	0	1	1	1	1	1
LG11_11492490	1	1	1	1	1	0	0	0	0	0
LG11_26265753	0	0	0	0	0	1	1	1	1	1
LG11_26265767	0	0	0	0	0	1	1	1	1	1
LG11_26265802	0	0	0	0	0	1	1	1	1	1
LG11_31012536	0	0	0	0	0	1	1	1	1	1
LG11_31012559	0	0	0	0	0	1	1	1	1	1
LG11_31012586	0	0	0	0	0	1	1	1	1	1
LG11_31012599	0	0	0	0	0	1	1	1	1	1
LG11_34870310	0	0	0	0	0	1	1	1	1	1
LG11_34870315	0	0	0	0	0	1	1	1	1	1
LG11_34870333	0	0	0	0	0	1	1	1	1	1
LG11_34870358	0	0	0	0	0	1	1	1	1	1
LG11_36219269	0	0	0	0	0	1	1	1	1	1
LG11_36314523	1	1	1	1	1	0	0	0	0	0
LG11_37102799	0	0	0	0	0	1	1	1	1	1
LG11_39232044	1	1	1	1	1	0	0	0	0	0
LG11_39232047	1	1	1	1	1	0	0	0	0	0
LG11_39232064	1	1	1	1	1	0	0	0	0	0
LG11_41232131	0	0	0	0	0	1	1	1	1	1
LG11_49111343	0	0	0	0	0	1	1	1	1	1
LG11_49111372	0	0	0	0	0	1	1	1	1	1
LG11_49111379	0	0	0	0	0	1	1	1	1	1
LG11_49111381	0	0	0	0	0	1	1	1	1	1
LG11_49111384	0	0	0	0	0	1	1	1	1	1
LG11_49111385	0	0	0	0	0	1	1	1	1	1
LG11_49111507	0	0	0	0	0	1	1	1	1	1
LG11_49111520	0	0	0	0	0	1	1	1	1	1
LG11_49111530	0	0	0	0	0	1	1	1	1	1
LG11_49111543	0	0	0	0	0	1	1	1	1	1
LG11_49111569	0	0	0	0	0	1	1	1	1	1
LG11_49111592	0	0	0	0	0	1	1	1	1	1
LG11_49417978	0	0	0	0	0	1	1	1	1	1
LG11_49418503	0	0	0	0	0	1	1	1	1	1
LG11_49418550	0	0	0	0	0	1	1	1	1	1
LG11_49418672	0	0	0	0	0	1	1	1	1	1
LG11_49418696	0	0	0	0	0	1	1	1	1	1
LG12_12021314	0	0	0	0	0	1	1	1	1	1
LG12_16480324	0	0	0	0	0	1	1	1	1	1
LG12_21076176	0	0	0	0	0	1	1	1	1	1
LG12_21076186	0	0	0	0	0	1	1	1	1	1
LG12_21076187	0	0	0	0	0	1	1	1	1	1
LG12_21076196	0	0	0	0	0	1	1	1	1	1
LG12_21076201	0	0	0	0	0	1	1	1	1	1
LG12_21076206	0	0	0	0	0	1	1	1	1	1
LG12_34933161	0	0	0	0	0	1	1	1	1	1
LG12_34933162	0	0	0	0	0	1	1	1	1	1
LG12_34933178	0	0	0	0	0	1	1	1	1	1
LG12_34933242	0	0	0	0	0	1	1	1	1	1
LG12_34933260	0	0	0	0	0	1	1	1	1	1
LG12_34933270	0	0	0	0	0	1	1	1	1	1
LG12_34933353	0	0	0	0	0	1	1	1	1	1
LG12_34933378	0	0	0	0	0	1	1	1	1	1
LG12_34933443	0	0	0	0	0	1	1	1	1	1
LG12_34933536	0	0	0	0	0	1	1	1	1	1
LG12_34933560	0	0	0	0	0	1	1	1	1	1
LG12_34933566	0	0	0	0	0	1	1	1	1	1
LG12_34933575	0	0	0	0	0	1	1	1	1	1
LG12_34933579	0	0	0	0	0	1	1	1	1	1
LG12_34933589	0	0	0	0	0	1	1	1	1	1
LG12_34933599	0	0	0	0	0	1	1	1	1	1
LG12_34933666	0	0	0	0	0	1	1	1	1	1
LG12_34933820	0	0	0	0	0	1	1	1	1	1
LG12_34933841	0	0	0	0	0	1	1	1	1	1
LG12_34933938	0	0	0	0	0	1	1	1	1	1
LG12_34934039	0	0	0	0	0	1	1	1	1	1
LG12_34934052	0	0	0	0	0	1	1	1	1	1
LG12_34934058	0	0	0	0	0	1	1	1	1	1
LG12_34934125	0	0	0	0	0	1	1	1	1	1
LG12_34934138	0	0	0	0	0	1	1	1	1	1
LG12_34934167	0	0	0	0	0	1	1	1	1	1
LG12_34934240	0	0	0	0	0	1	1	1	1	1
LG12_34934282	0	0	0	0	0	1	1	1	1	1
LG12_34934310	0	0	0	0	0	1	1	1	1	1
LG12_34934319	0	0	0	0	0	1	1	1	1	1
LG12_34934320	0	0	0	0	0	1	1	1	1	1
LG12_34934327	0	0	0	0	0	1	1	1	1	1
LG12_34934334	0	0	0	0	0	1	1	1	1	1
LG12_34934349	0	0	0	0	0	1	1	1	1	1
LG12_34934390	0	0	0	0	0	1	1	1	1	1
LG12_34934396	0	0	0	0	0	1	1	1	1	1
LG12_34934769	0	0	0	0	0	1	1	1	1	1
LG12_34934827	0	0	0	0	0	1	1	1	1	1
LG12_34934847	0	0	0	0	0	1	1	1	1	1
LG12_34934898	0	0	0	0	0	1	1	1	1	1
LG12_34934902	0	0	0	0	0	1	1	1	1	1
LG12_34935974	0	0	0	0	0	1	1	1	1	1
LG12_35430794	0	0	0	0	0	1	1	1	1	1
LG12_35658559	0	0	0	0	0	1	1	1	1	1
LG12_35658737	0	0	0	0	0	1	1	1	1	1
LG12_35658853	0	0	0	0	0	1	1	1	1	1
LG12_35659541	0	0	0	0	0	1	1	1	1	1
LG12_35660591	0	0	0	0	0	1	1	1	1	1
LG12_35662401	0	0	0	0	0	1	1	1	1	1
LG12_35662407	0	0	0	0	0	1	1	1	1	1
LG12_35663186	0	0	0	0	0	1	1	1	1	1
LG12_35663502	0	0	0	0	0	1	1	1	1	1
LG12_35663729	0	0	0	0	0	1	1	1	1	1
LG12_35663734	0	0	0	0	0	1	1	1	1	1
LG12_35664163	0	0	0	0	0	1	1	1	1	1
LG12_35664456	0	0	0	0	0	1	1	1	1	1
LG12_35664458	0	0	0	0	0	1	1	1	1	1
LG12_35664647	0	0	0	0	0	1	1	1	1	1
LG12_35698850	0	0	0	0	0	1	1	1	1	1
LG12_35698872	0	0	0	0	0	1	1	1	1	1
LG12_35698875	0	0	0	0	0	1	1	1	1	1
LG12_35698928	0	0	0	0	0	1	1	1	1	1
LG13_206812	1	1	1	1	1	0	0	0	0	0
LG13_206814	1	1	1	1	1	0	0	0	0	0
LG13_206830	1	1	1	1	1	0	0	0	0	0
LG13_206831	1	1	1	1	1	0	0	0	0	0
LG13_4920962	1	1	1	1	1	0	0	0	0	0
LG13_4920964	1	1	1	1	1	0	0	0	0	0
LG13_4920979	1	1	1	1	1	0	0	0	0	0
LG13_4920980	1	1	1	1	1	0	0	0	0	0
LG13_4920991	1	1	1	1	1	0	0	0	0	0
LG13_4920998	1	1	1	1	1	0	0	0	0	0
LG13_4921009	1	1	1	1	1	0	0	0	0	0
LG13_4921011	1	1	1	1	1	0	0	0	0	0
LG13_7705084	0	0	0	0	0	1	1	1	1	1
LG13_7705116	0	0	0	0	0	1	1	1	1	1
LG13_7705167	0	0	0	0	0	1	1	1	1	1
LG13_7705243	0	0	0	0	0	1	1	1	1	1
LG13_7705251	0	0	0	0	0	1	1	1	1	1
LG13_30154645	0	0	0	0	0	1	1	1	1	1
LG13_30159993	0	0	0	0	0	1	1	1	1	1
LG13_30162490	0	0	0	0	0	1	1	1	1	1
LG13_30170288	0	0	0	0	0	1	1	1	1	1
LG13_30177010	0	0	0	0	0	1	1	1	1	1
LG13_35840129	0	0	0	0	0	1	1	1	1	1
LG13_37013280	0	0	0	0	0	1	1	1	1	1
LG13_37013281	0	0	0	0	0	1	1	1	1	1
LG13_37107399	0	0	0	0	0	1	1	1	1	1
LG13_37107478	0	0	0	0	0	1	1	1	1	1
LG13_37107490	0	0	0	0	0	1	1	1	1	1
LG13_37107514	0	0	0	0	0	1	1	1	1	1
LG13_37107521	0	0	0	0	0	1	1	1	1	1
LG13_37107553	0	0	0	0	0	1	1	1	1	1
LG13_37181957	0	0	0	0	0	1	1	1	1	1
LG13_37182010	0	0	0	0	0	1	1	1	1	1
LG13_37182031	0	0	0	0	0	1	1	1	1	1
LG13_37182059	0	0	0	0	0	1	1	1	1	1
LG13_37182068	0	0	0	0	0	1	1	1	1	1
LG13_38402120	0	0	0	0	0	1	1	1	1	1
LG13_38402168	0	0	0	0	0	1	1	1	1	1
LG13_38402213	0	0	0	0	0	1	1	1	1	1
LG13_39235601	0	0	0	0	0	1	1	1	1	1
LG14_7424714	0	0	0	0	0	1	1	1	1	1
LG14_7424724	0	0	0	0	0	1	1	1	1	1
LG14_7424731	0	0	0	0	0	1	1	1	1	1
LG14_7424736	0	0	0	0	0	1	1	1	1	1
LG14_7424755	0	0	0	0	0	1	1	1	1	1
LG14_7424757	0	0	0	0	0	1	1	1	1	1
LG14_7424758	0	0	0	0	0	1	1	1	1	1
LG14_7424760	0	0	0	0	0	1	1	1	1	1
LG14_7424801	0	0	0	0	0	1	1	1	1	1
LG14_7424812	0	0	0	0	0	1	1	1	1	1
LG14_7424826	0	0	0	0	0	1	1	1	1	1
LG14_7424836	0	0	0	0	0	1	1	1	1	1
LG14_7424867	0	0	0	0	0	1	1	1	1	1
LG14_7424874	0	0	0	0	0	1	1	1	1	1
LG14_7424881	0	0	0	0	0	1	1	1	1	1
LG14_7424889	0	0	0	0	0	1	1	1	1	1
LG14_7424892	0	0	0	0	0	1	1	1	1	1
LG14_9045761	0	0	0	0	0	1	1	1	1	1
LG14_9045810	0	0	0	0	0	1	1	1	1	1
LG14_9045844	0	0	0	0	0	1	1	1	1	1
LG14_9045895	0	0	0	0	0	1	1	1	1	1
LG14_9045898	0	0	0	0	0	1	1	1	1	1
LG14_9047974	0	0	0	0	0	1	1	1	1	1
LG14_9047994	0	0	0	0	0	1	1	1	1	1
LG14_9048002	0	0	0	0	0	1	1	1	1	1
LG14_9048029	0	0	0	0	0	1	1	1	1	1
LG14_9048044	0	0	0	0	0	1	1	1	1	1
LG14_9048050	0	0	0	0	0	1	1	1	1	1
LG14_24424635	0	0	0	0	0	1	1	1	1	1
LG14_24424640	0	0	0	0	0	1	1	1	1	1
LG14_24424646	0	0	0	0	0	1	1	1	1	1
LG14_24424651	0	0	0	0	0	1	1	1	1	1
LG14_24424652	0	0	0	0	0	1	1	1	1	1
LG14_24424669	0	0	0	0	0	1	1	1	1	1
LG14_24424670	0	0	0	0	0	1	1	1	1	1
LG14_36217216	0	0	0	0	0	1	1	1	1	1
LG14_36217279	0	0	0	0	0	1	1	1	1	1
LG14_36217285	0	0	0	0	0	1	1	1	1	1
LG14_36217314	0	0	0	0	0	1	1	1	1	1
LG14_37169796	0	0	0	0	0	1	1	1	1	1
LG14_37169957	0	0	0	0	0	1	1	1	1	1
LG15_16349045	0	0	0	0	0	1	1	1	1	1
LG15_16349050	0	0	0	0	0	1	1	1	1	1
LG15_16353553	0	0	0	0	0	1	1	1	1	1
LG15_16353880	0	0	0	0	0	1	1	1	1	1
LG15_16355717	0	0	0	0	0	1	1	1	1	1
LG15_16358158	0	0	0	0	0	1	1	1	1	1
LG15_16364405	0	0	0	0	0	1	1	1	1	1
LG15_16371585	0	0	0	0	0	1	1	1	1	1
LG15_16374748	0	0	0	0	0	1	1	1	1	1
LG15_16375165	0	0	0	0	0	1	1	1	1	1
LG15_16376109	0	0	0	0	0	1	1	1	1	1
LG15_16376140	0	0	0	0	0	1	1	1	1	1
LG15_16376652	0	0	0	0	0	1	1	1	1	1
LG15_16376687	0	0	0	0	0	1	1	1	1	1
LG15_16376690	0	0	0	0	0	1	1	1	1	1
LG15_16376808	0	0	0	0	0	1	1	1	1	1
LG15_16376918	0	0	0	0	0	1	1	1	1	1
LG15_16377089	0	0	0	0	0	1	1	1	1	1
LG15_16378181	0	0	0	0	0	1	1	1	1	1
LG15_16378419	0	0	0	0	0	1	1	1	1	1
LG15_16378867	0	0	0	0	0	1	1	1	1	1
LG15_16379126	0	0	0	0	0	1	1	1	1	1
LG15_16380325	0	0	0	0	0	1	1	1	1	1
LG15_16380753	0	0	0	0	0	1	1	1	1	1
LG15_16380813	0	0	0	0	0	1	1	1	1	1
LG15_16380879	0	0	0	0	0	1	1	1	1	1
LG15_16382053	0	0	0	0	0	1	1	1	1	1
LG15_16383505	0	0	0	0	0	1	1	1	1	1
LG15_16383749	0	0	0	0	0	1	1	1	1	1
LG15_16383989	0	0	0	0	0	1	1	1	1	1
LG15_16384181	0	0	0	0	0	1	1	1	1	1
LG15_16384409	0	0	0	0	0	1	1	1	1	1
LG15_16384458	0	0	0	0	0	1	1	1	1	1
LG15_16385169	0	0	0	0	0	1	1	1	1	1
LG15_16385630	0	0	0	0	0	1	1	1	1	1
LG15_16385653	0	0	0	0	0	1	1	1	1	1
LG15_16385666	0	0	0	0	0	1	1	1	1	1
LG15_16385673	0	0	0	0	0	1	1	1	1	1
LG15_16385688	0	0	0	0	0	1	1	1	1	1
LG15_16385863	0	0	0	0	0	1	1	1	1	1
LG15_16385916	0	0	0	0	0	1	1	1	1	1
LG15_16385934	0	0	0	0	0	1	1	1	1	1
LG15_16385949	0	0	0	0	0	1	1	1	1	1
LG15_16385953	0	0	0	0	0	1	1	1	1	1
LG15_16385960	0	0	0	0	0	1	1	1	1	1
LG15_16386495	0	0	0	0	0	1	1	1	1	1
LG15_16386622	0	0	0	0	0	1	1	1	1	1
LG15_16386713	0	0	0	0	0	1	1	1	1	1
LG15_16387183	0	0	0	0	0	1	1	1	1	1
LG15_16387427	0	0	0	0	0	1	1	1	1	1
LG15_16388045	0	0	0	0	0	1	1	1	1	1
LG15_16388212	0	0	0	0	0	1	1	1	1	1
LG15_16388599	0	0	0	0	0	1	1	1	1	1
LG15_16388695	0	0	0	0	0	1	1	1	1	1
LG15_16388709	0	0	0	0	0	1	1	1	1	1
LG15_16388733	0	0	0	0	0	1	1	1	1	1
LG15_16388753	0	0	0	0	0	1	1	1	1	1
LG15_16388765	0	0	0	0	0	1	1	1	1	1
LG15_16388937	0	0	0	0	0	1	1	1	1	1
LG15_16389155	0	0	0	0	0	1	1	1	1	1
LG15_16389434	0	0	0	0	0	1	1	1	1	1
LG15_16389468	0	0	0	0	0	1	1	1	1	1
LG15_16389901	0	0	0	0	0	1	1	1	1	1
LG15_16389920	0	0	0	0	0	1	1	1	1	1
LG15_16390176	0	0	0	0	0	1	1	1	1	1
LG15_16390632	0	0	0	0	0	1	1	1	1	1
LG15_16390800	0	0	0	0	0	1	1	1	1	1
LG15_16390835	0	0	0	0	0	1	1	1	1	1
LG15_16390909	0	0	0	0	0	1	1	1	1	1
LG15_16390939	0	0	0	0	0	1	1	1	1	1
LG15_16391138	0	0	0	0	0	1	1	1	1	1
LG15_16391169	0	0	0	0	0	1	1	1	1	1
LG15_16391378	0	0	0	0	0	1	1	1	1	1
LG15_16391454	0	0	0	0	0	1	1	1	1	1
LG15_16391661	0	0	0	0	0	1	1	1	1	1
LG15_16391922	0	0	0	0	0	1	1	1	1	1
LG15_16394535	0	0	0	0	0	1	1	1	1	1
LG15_16395493	0	0	0	0	0	1	1	1	1	1
LG15_16397028	0	0	0	0	0	1	1	1	1	1
LG15_16397493	0	0	0	0	0	1	1	1	1	1
LG15_16397576	0	0	0	0	0	1	1	1	1	1
LG15_16398172	0	0	0	0	0	1	1	1	1	1
LG15_16398276	0	0	0	0	0	1	1	1	1	1
LG15_16398280	0	0	0	0	0	1	1	1	1	1
LG15_16398382	0	0	0	0	0	1	1	1	1	1
LG15_16398715	0	0	0	0	0	1	1	1	1	1
LG15_16398944	0	0	0	0	0	1	1	1	1	1
LG15_16399059	0	0	0	0	0	1	1	1	1	1
LG15_16400364	0	0	0	0	0	1	1	1	1	1
LG15_16400903	0	0	0	0	0	1	1	1	1	1
LG15_16401051	0	0	0	0	0	1	1	1	1	1
LG15_16401216	0	0	0	0	0	1	1	1	1	1
LG15_16401548	0	0	0	0	0	1	1	1	1	1
LG15_16405823	0	0	0	0	0	1	1	1	1	1
LG15_16411207	0	0	0	0	0	1	1	1	1	1
LG15_16412798	0	0	0	0	0	1	1	1	1	1
LG15_32021283	1	1	1	1	1	0	0	0	0	0
LG15_32427121	0	0	0	0	0	1	1	1	1	1
LG15_32427154	0	0	0	0	0	1	1	1	1	1
LG15_32427172	0	0	0	0	0	1	1	1	1	1
LG15_32427207	0	0	0	0	0	1	1	1	1	1
LG15_35329836	0	0	0	0	0	1	1	1	1	1
LG15_35329837	0	0	0	0	0	1	1	1	1	1
LG15_35329852	0	0	0	0	0	1	1	1	1	1
LG16_1964280	0	0	0	0	0	1	1	1	1	1
LG16_1964284	0	0	0	0	0	1	1	1	1	1
LG16_11108257	0	0	0	0	0	1	1	1	1	1
LG16_11108262	0	0	0	0	0	1	1	1	1	1
LG16_11108273	0	0	0	0	0	1	1	1	1	1
LG16_11108279	0	0	0	0	0	1	1	1	1	1
LG16_24672618	0	0	0	0	0	1	1	1	1	1
LG16_25325123	0	0	0	0	0	1	1	1	1	1
LG16_25325127	0	0	0	0	0	1	1	1	1	1
LG16_25325164	0	0	0	0	0	1	1	1	1	1
LG16_25325184	0	0	0	0	0	1	1	1	1	1
LG16_31839778	0	0	0	0	0	1	1	1	1	1
LG16_31839783	0	0	0	0	0	1	1	1	1	1
LG16_31839793	0	0	0	0	0	1	1	1	1	1
LG16_31839801	0	0	0	0	0	1	1	1	1	1
LG16_31839802	0	0	0	0	0	1	1	1	1	1
LG17_774511	0	0	0	0	0	1	1	1	1	1
LG17_774519	0	0	0	0	0	1	1	1	1	1
LG17_774534	0	0	0	0	0	1	1	1	1	1
LG17_774542	0	0	0	0	0	1	1	1	1	1
LG17_774549	0	0	0	0	0	1	1	1	1	1
LG17_774587	0	0	0	0	0	1	1	1	1	1
LG17_774588	0	0	0	0	0	1	1	1	1	1
LG17_774598	0	0	0	0	0	1	1	1	1	1
LG17_774640	0	0	0	0	0	1	1	1	1	1
LG17_774650	0	0	0	0	0	1	1	1	1	1
LG17_774655	0	0	0	0	0	1	1	1	1	1
LG17_775306	0	0	0	0	0	1	1	1	1	1
LG17_775308	0	0	0	0	0	1	1	1	1	1
LG17_15478852	1	1	1	1	1	0	0	0	0	0
LG17_15509137	1	1	1	1	1	0	0	0	0	0
LG17_23385029	0	0	0	0	0	1	1	1	1	1
LG17_24714901	1	1	1	1	1	0	0	0	0	0
LG17_24714911	1	1	1	1	1	0	0	0	0	0
LG17_36153180	0	0	0	0	0	1	1	1	1	1
LG17_36153181	0	0	0	0	0	1	1	1	1	1
LG17_41267453	0	0	0	0	0	1	1	1	1	1
LG17_41267461	0	0	0	0	0	1	1	1	1	1
LG17_41267464	0	0	0	0	0	1	1	1	1	1
LG17_41267474	0	0	0	0	0	1	1	1	1	1
LG17_41267496	0	0	0	0	0	1	1	1	1	1
LG17_41267499	0	0	0	0	0	1	1	1	1	1
LG17_42382109	1	1	1	1	1	0	0	0	0	0
LG17_44105907	0	0	0	0	0	1	1	1	1	1
LG17_44105948	0	0	0	0	0	1	1	1	1	1
LG17_46988360	0	0	0	0	0	1	1	1	1	1
LG17_46988369	0	0	0	0	0	1	1	1	1	1
LG19_16841650	0	0	0	0	0	1	1	1	1	1
LG19_16841669	0	0	0	0	0	1	1	1	1	1
LG19_16841685	0	0	0	0	0	1	1	1	1	1
LG19_16842025	0	0	0	0	0	1	1	1	1	1
LG19_19216625	0	0	0	0	0	1	1	1	1	1
LG19_19216630	0	0	0	0	0	1	1	1	1	1
LG19_27615826	0	0	0	0	0	1	1	1	1	1
LG19_34961529	0	0	0	0	0	1	1	1	1	1
LG19_42050992	0	0	0	0	0	1	1	1	1	1
LG19_42051003	0	0	0	0	0	1	1	1	1	1
LG19_42051062	0	0	0	0	0	1	1	1	1	1
LG19_42051066	0	0	0	0	0	1	1	1	1	1
LG19_46178475	0	0	0	0	0	1	1	1	1	1
LG19_46178671	0	0	0	0	0	1	1	1	1	1
LG19_46440113	0	0	0	0	0	1	1	1	1	1
LG19_46440173	0	0	0	0	0	1	1	1	1	1
LG19_46440212	0	0	0	0	0	1	1	1	1	1
LG19_47388059	0	0	0	0	0	1	1	1	1	1
LG20_121221	0	0	0	0	0	1	1	1	1	1
LG20_234481	0	0	0	0	0	1	1	1	1	1
LG20_1170620	0	0	0	0	0	1	1	1	1	1
LG20_1170627	0	0	0	0	0	1	1	1	1	1
LG20_1170653	0	0	0	0	0	1	1	1	1	1
LG20_1170659	0	0	0	0	0	1	1	1	1	1
LG20_1170679	0	0	0	0	0	1	1	1	1	1
LG20_3118294	0	0	0	0	0	1	1	1	1	1
LG20_3118295	0	0	0	0	0	1	1	1	1	1
LG20_14851195	0	0	0	0	0	1	1	1	1	1
LG20_16758988	0	0	0	0	0	1	1	1	1	1
LG20_16759000	0	0	0	0	0	1	1	1	1	1
LG20_16759022	0	0	0	0	0	1	1	1	1	1
LG20_16759029	0	0	0	0	0	1	1	1	1	1
LG20_16759034	0	0	0	0	0	1	1	1	1	1
LG20_16759053	0	0	0	0	0	1	1	1	1	1
LG20_16759055	0	0	0	0	0	1	1	1	1	1
LG20_16759057	0	0	0	0	0	1	1	1	1	1
LG20_16759068	0	0	0	0	0	1	1	1	1	1
LG20_16759072	0	0	0	0	0	1	1	1	1	1
LG20_16759086	0	0	0	0	0	1	1	1	1	1
LG20_16759092	0	0	0	0	0	1	1	1	1	1
LG20_23650243	0	0	0	0	0	1	1	1	1	1
LG20_23650254	0	0	0	0	0	1	1	1	1	1
LG20_23650263	0	0	0	0	0	1	1	1	1	1
LG20_23650272	0	0	0	0	0	1	1	1	1	1
LG20_23650286	0	0	0	0	0	1	1	1	1	1
LG20_39330105	0	0	0	0	0	1	1	1	1	1
LG20_39330473	0	0	0	0	0	1	1	1	1	1
LG20_39746265	0	0	0	0	0	1	1	1	1	1
LG20_39746267	0	0	0	0	0	1	1	1	1	1
LG20_39746279	0	0	0	0	0	1	1	1	1	1
LG20_39746312	0	0	0	0	0	1	1	1	1	1
LG20_45973602	0	0	0	0	0	1	1	1	1	1
LG21_12199935	0	0	0	0	0	1	1	1	1	1
LG21_12199937	0	0	0	0	0	1	1	1	1	1
LG21_12199939	0	0	0	0	0	1	1	1	1	1
LG21_12199953	0	0	0	0	0	1	1	1	1	1
LG21_12199960	0	0	0	0	0	1	1	1	1	1
LG21_28313370	0	0	0	0	0	1	1	1	1	1
LG21_28313376	0	0	0	0	0	1	1	1	1	1
LG21_28835624	0	0	0	0	0	1	1	1	1	1
LG21_28835630	0	0	0	0	0	1	1	1	1	1
LG21_28835632	0	0	0	0	0	1	1	1	1	1
LG21_28835665	0	0	0	0	0	1	1	1	1	1
LG21_28835667	0	0	0	0	0	1	1	1	1	1
LG21_28835668	0	0	0	0	0	1	1	1	1	1
LG22_22705483	0	0	0	0	0	1	1	1	1	1
LG22_22705497	0	0	0	0	0	1	1	1	1	1
LG22_22705535	0	0	0	0	0	1	1	1	1	1
LG22_23689769	0	0	0	0	0	1	1	1	1	1
LG22_23689776	0	0	0	0	0	1	1	1	1	1
LG22_23689809	0	0	0	0	0	1	1	1	1	1
LG22_24748432	0	0	0	0	0	1	1	1	1	1
LG22_24748461	0	0	0	0	0	1	1	1	1	1
LG22_24748467	0	0	0	0	0	1	1	1	1	1
LG22_24887976	0	0	0	0	0	1	1	1	1	1
LG22_24888074	0	0	0	0	0	1	1	1	1	1
LG22_24888077	0	0	0	0	0	1	1	1	1	1
LG23_3177931	0	0	0	0	0	1	1	1	1	1
LG23_6653835	0	0	0	0	0	1	1	1	1	1
LG23_11127958	0	0	0	0	0	1	1	1	1	1
LG23_11134580	0	0	0	0	0	1	1	1	1	1
LG23_23003192	0	0	0	0	0	1	1	1	1	1
LG24_20852	0	0	0	0	0	1	1	1	1	1
LG24_26628	0	0	0	0	0	1	1	1	1	1
LG24_55341	0	0	0	0	0	1	1	1	1	1
LG24_55351	0	0	0	0	0	1	1	1	1	1
LG24_72654	0	0	0	0	0	1	1	1	1	1
LG24_74848	0	0	0	0	0	1	1	1	1	1
LG24_75376	0	0	0	0	0	1	1	1	1	1
LG24_75378	0	0	0	0	0	1	1	1	1	1
LG24_77933	0	0	0	0	0	1	1	1	1	1
LG24_78907	0	0	0	0	0	1	1	1	1	1
LG24_78928	0	0	0	0	0	1	1	1	1	1
LG24_78932	0	0	0	0	0	1	1	1	1	1
LG24_81100	0	0	0	0	0	1	1	1	1	1
LG24_96667	0	0	0	0	0	1	1	1	1	1
LG24_99283	0	0	0	0	0	1	1	1	1	1
LG24_141012	0	0	0	0	0	1	1	1	1	1
LG24_151826	0	0	0	0	0	1	1	1	1	1
LG24_151889	0	0	0	0	0	1	1	1	1	1
LG24_155339	0	0	0	0	0	1	1	1	1	1
LG24_155340	0	0	0	0	0	1	1	1	1	1
LG24_170880	0	0	0	0	0	1	1	1	1	1
LG24_170889	0	0	0	0	0	1	1	1	1	1
LG24_175580	0	0	0	0	0	1	1	1	1	1
LG24_176260	0	0	0	0	0	1	1	1	1	1
LG24_182854	0	0	0	0	0	1	1	1	1	1
LG24_260326	0	0	0	0	0	1	1	1	1	1
LG24_260328	0	0	0	0	0	1	1	1	1	1
LG24_260340	0	0	0	0	0	1	1	1	1	1
LG24_260346	0	0	0	0	0	1	1	1	1	1
LG24_271780	0	0	0	0	0	1	1	1	1	1
LG24_271781	0	0	0	0	0	1	1	1	1	1
LG24_304517	0	0	0	0	0	1	1	1	1	1
LG24_371359	0	0	0	0	0	1	1	1	1	1
LG24_386962	0	0	0	0	0	1	1	1	1	1
LG24_404526	0	0	0	0	0	1	1	1	1	1
LG24_404527	0	0	0	0	0	1	1	1	1	1
LG24_405764	0	0	0	0	0	1	1	1	1	1
LG24_413273	0	0	0	0	0	1	1	1	1	1
LG24_413647	0	0	0	0	0	1	1	1	1	1
LG24_414029	0	0	0	0	0	1	1	1	1	1
LG24_414124	0	0	0	0	0	1	1	1	1	1
LG24_414153	0	0	0	0	0	1	1	1	1	1
LG24_422297	0	0	0	0	0	1	1	1	1	1
LG24_424192	0	0	0	0	0	1	1	1	1	1
LG24_433441	0	0	0	0	0	1	1	1	1	1
LG24_452281	0	0	0	0	0	1	1	1	1	1
LG24_463414	0	0	0	0	0	1	1	1	1	1
LG24_465457	0	0	0	0	0	1	1	1	1	1
LG24_479416	0	0	0	0	0	1	1	1	1	1
LG24_481141	0	0	0	0	0	1	1	1	1	1
LG24_482040	0	0	0	0	0	1	1	1	1	1
LG24_482661	0	0	0	0	0	1	1	1	1	1
LG24_482676	0	0	0	0	0	1	1	1	1	1
LG24_482684	0	0	0	0	0	1	1	1	1	1
LG24_490658	0	0	0	0	0	1	1	1	1	1
LG24_513994	0	0	0	0	0	1	1	1	1	1
LG24_522888	0	0	0	0	0	1	1	1	1	1
LG24_528352	0	0	0	0	0	1	1	1	1	1
LG24_556857	0	0	0	0	0	1	1	1	1	1
LG24_556869	0	0	0	0	0	1	1	1	1	1
LG24_565978	0	0	0	0	0	1	1	1	1	1
LG24_578791	0	0	0	0	0	1	1	1	1	1
LG24_580269	0	0	0	0	0	1	1	1	1	1
LG24_581521	0	0	0	0	0	1	1	1	1	1
LG24_581524	0	0	0	0	0	1	1	1	1	1
LG24_587312	0	0	0	0	0	1	1	1	1	1
LG24_608739	0	0	0	0	0	1	1	1	1	1
LG24_636595	0	0	0	0	0	1	1	1	1	1
LG24_664899	0	0	0	0	0	1	1	1	1	1
LG24_665505	0	0	0	0	0	1	1	1	1	1
LG24_665748	0	0	0	0	0	1	1	1	1	1
LG24_666088	0	0	0	0	0	1	1	1	1	1
LG24_666106	0	0	0	0	0	1	1	1	1	1
LG24_666160	0	0	0	0	0	1	1	1	1	1
LG24_666570	0	0	0	0	0	1	1	1	1	1
LG24_667022	0	0	0	0	0	1	1	1	1	1
LG24_667052	0	0	0	0	0	1	1	1	1	1
LG24_667131	0	0	0	0	0	1	1	1	1	1
LG24_667178	0	0	0	0	0	1	1	1	1	1
LG24_667179	0	0	0	0	0	1	1	1	1	1
LG24_667326	0	0	0	0	0	1	1	1	1	1
LG24_667887	0	0	0	0	0	1	1	1	1	1
LG24_667996	0	0	0	0	0	1	1	1	1	1
LG24_668043	0	0	0	0	0	1	1	1	1	1
LG24_668579	0	0	0	0	0	1	1	1	1	1
LG24_668910	0	0	0	0	0	1	1	1	1	1
LG24_669555	0	0	0	0	0	1	1	1	1	1
LG24_669649	0	0	0	0	0	1	1	1	1	1
LG24_669887	0	0	0	0	0	1	1	1	1	1
LG24_669926	0	0	0	0	0	1	1	1	1	1
LG24_669928	0	0	0	0	0	1	1	1	1	1
LG24_669952	0	0	0	0	0	1	1	1	1	1
LG24_669956	0	0	0	0	0	1	1	1	1	1
LG24_669962	0	0	0	0	0	1	1	1	1	1
LG24_670624	0	0	0	0	0	1	1	1	1	1
LG24_676234	0	0	0	0	0	1	1	1	1	1
LG24_676937	0	0	0	0	0	1	1	1	1	1
LG24_677024	0	0	0	0	0	1	1	1	1	1
LG24_678826	0	0	0	0	0	1	1	1	1	1
LG24_679149	0	0	0	0	0	1	1	1	1	1
LG24_679447	0	0	0	0	0	1	1	1	1	1
LG24_679578	0	0	0	0	0	1	1	1	1	1
LG24_680393	0	0	0	0	0	1	1	1	1	1
LG24_682374	0	0	0	0	0	1	1	1	1	1
LG24_682942	0	0	0	0	0	1	1	1	1	1
LG24_683104	0	0	0	0	0	1	1	1	1	1
LG24_683177	0	0	0	0	0	1	1	1	1	1
LG24_689533	0	0	0	0	0	1	1	1	1	1
LG24_689671	0	0	0	0	0	1	1	1	1	1
LG24_689743	0	0	0	0	0	1	1	1	1	1
LG24_689767	0	0	0	0	0	1	1	1	1	1
LG24_690045	0	0	0	0	0	1	1	1	1	1
LG24_690093	0	0	0	0	0	1	1	1	1	1
LG24_690652	0	0	0	0	0	1	1	1	1	1
LG24_690812	0	0	0	0	0	1	1	1	1	1
LG24_691448	0	0	0	0	0	1	1	1	1	1
LG24_691507	0	0	0	0	0	1	1	1	1	1
LG24_692159	0	0	0	0	0	1	1	1	1	1
LG24_694592	0	0	0	0	0	1	1	1	1	1
LG24_694951	0	0	0	0	0	1	1	1	1	1
LG24_695311	0	0	0	0	0	1	1	1	1	1
LG24_695717	0	0	0	0	0	1	1	1	1	1
LG24_695967	0	0	0	0	0	1	1	1	1	1
LG24_696464	0	0	0	0	0	1	1	1	1	1
LG24_696613	0	0	0	0	0	1	1	1	1	1
LG24_696916	0	0	0	0	0	1	1	1	1	1
LG24_698833	0	0	0	0	0	1	1	1	1	1
LG24_703632	0	0	0	0	0	1	1	1	1	1
LG24_703834	0	0	0	0	0	1	1	1	1	1
LG24_704817	0	0	0	0	0	1	1	1	1	1
LG24_704818	0	0	0	0	0	1	1	1	1	1
LG24_704884	0	0	0	0	0	1	1	1	1	1
LG24_705448	0	0	0	0	0	1	1	1	1	1
LG24_705660	0	0	0	0	0	1	1	1	1	1
LG24_706366	0	0	0	0	0	1	1	1	1	1
LG24_707396	0	0	0	0	0	1	1	1	1	1
LG24_707611	0	0	0	0	0	1	1	1	1	1
LG24_707961	0	0	0	0	0	1	1	1	1	1
LG24_708098	0	0	0	0	0	1	1	1	1	1
LG24_708151	0	0	0	0	0	1	1	1	1	1
LG24_708269	0	0	0	0	0	1	1	1	1	1
LG24_708273	0	0	0	0	0	1	1	1	1	1
LG24_709155	0	0	0	0	0	1	1	1	1	1
LG24_709312	0	0	0	0	0	1	1	1	1	1
LG24_710018	0	0	0	0	0	1	1	1	1	1
LG24_710238	0	0	0	0	0	1	1	1	1	1
LG24_710731	0	0	0	0	0	1	1	1	1	1
LG24_712977	0	0	0	0	0	1	1	1	1	1
LG24_713481	0	0	0	0	0	1	1	1	1	1
LG24_713834	0	0	0	0	0	1	1	1	1	1
LG24_714765	0	0	0	0	0	1	1	1	1	1
LG24_715451	0	0	0	0	0	1	1	1	1	1
LG24_716808	0	0	0	0	0	1	1	1	1	1
LG24_716925	0	0	0	0	0	1	1	1	1	1
LG24_717963	0	0	0	0	0	1	1	1	1	1
LG24_717975	0	0	0	0	0	1	1	1	1	1
LG24_717979	0	0	0	0	0	1	1	1	1	1
LG24_718567	0	0	0	0	0	1	1	1	1	1
LG24_719242	0	0	0	0	0	1	1	1	1	1
LG24_719908	0	0	0	0	0	1	1	1	1	1
LG24_719909	0	0	0	0	0	1	1	1	1	1
LG24_719911	0	0	0	0	0	1	1	1	1	1
LG24_720032	0	0	0	0	0	1	1	1	1	1
LG24_720096	0	0	0	0	0	1	1	1	1	1
LG24_720511	0	0	0	0	0	1	1	1	1	1
LG24_720713	0	0	0	0	0	1	1	1	1	1
LG24_721599	0	0	0	0	0	1	1	1	1	1
LG24_721709	0	0	0	0	0	1	1	1	1	1
LG24_722465	0	0	0	0	0	1	1	1	1	1
LG24_722489	0	0	0	0	0	1	1	1	1	1
LG24_722555	0	0	0	0	0	1	1	1	1	1
LG24_724506	0	0	0	0	0	1	1	1	1	1
LG24_724636	0	0	0	0	0	1	1	1	1	1
LG24_724642	0	0	0	0	0	1	1	1	1	1
LG24_724876	0	0	0	0	0	1	1	1	1	1
LG24_726960	0	0	0	0	0	1	1	1	1	1
LG24_727007	0	0	0	0	0	1	1	1	1	1
LG24_727160	0	0	0	0	0	1	1	1	1	1
LG24_727457	0	0	0	0	0	1	1	1	1	1
LG24_727670	0	0	0	0	0	1	1	1	1	1
LG24_729623	0	0	0	0	0	1	1	1	1	1
LG24_729888	0	0	0	0	0	1	1	1	1	1
LG24_730175	0	0	0	0	0	1	1	1	1	1
LG24_730261	0	0	0	0	0	1	1	1	1	1
LG24_730445	0	0	0	0	0	1	1	1	1	1
LG24_730518	0	0	0	0	0	1	1	1	1	1
LG24_730757	0	0	0	0	0	1	1	1	1	1
LG24_730758	0	0	0	0	0	1	1	1	1	1
LG24_730791	0	0	0	0	0	1	1	1	1	1
LG24_730820	0	0	0	0	0	1	1	1	1	1
LG24_730827	0	0	0	0	0	1	1	1	1	1
LG24_731074	0	0	0	0	0	1	1	1	1	1
LG24_731260	0	0	0	0	0	1	1	1	1	1
LG24_731261	0	0	0	0	0	1	1	1	1	1
LG24_731305	0	0	0	0	0	1	1	1	1	1
LG24_731337	0	0	0	0	0	1	1	1	1	1
LG24_731351	0	0	0	0	0	1	1	1	1	1
LG24_731488	0	0	0	0	0	1	1	1	1	1
LG24_732401	0	0	0	0	0	1	1	1	1	1
LG24_733981	0	0	0	0	0	1	1	1	1	1
LG24_733994	0	0	0	0	0	1	1	1	1	1
LG24_734009	0	0	0	0	0	1	1	1	1	1
LG24_734081	0	0	0	0	0	1	1	1	1	1
LG24_734191	0	0	0	0	0	1	1	1	1	1
LG24_734204	0	0	0	0	0	1	1	1	1	1
LG24_734208	0	0	0	0	0	1	1	1	1	1
LG24_734218	0	0	0	0	0	1	1	1	1	1
LG24_734337	0	0	0	0	0	1	1	1	1	1
LG24_734344	0	0	0	0	0	1	1	1	1	1
LG24_734373	0	0	0	0	0	1	1	1	1	1
LG24_734384	0	0	0	0	0	1	1	1	1	1
LG24_734391	0	0	0	0	0	1	1	1	1	1
LG24_734452	0	0	0	0	0	1	1	1	1	1
LG24_734479	0	0	0	0	0	1	1	1	1	1
LG24_734484	0	0	0	0	0	1	1	1	1	1
LG24_734526	0	0	0	0	0	1	1	1	1	1
LG24_734980	0	0	0	0	0	1	1	1	1	1
LG24_734996	0	0	0	0	0	1	1	1	1	1
LG24_735018	0	0	0	0	0	1	1	1	1	1
LG24_735046	0	0	0	0	0	1	1	1	1	1
LG24_735076	0	0	0	0	0	1	1	1	1	1
LG24_735125	0	0	0	0	0	1	1	1	1	1
LG24_735127	0	0	0	0	0	1	1	1	1	1
LG24_735138	0	0	0	0	0	1	1	1	1	1
LG24_735246	0	0	0	0	0	1	1	1	1	1
LG24_735286	0	0	0	0	0	1	1	1	1	1
LG24_735379	0	0	0	0	0	1	1	1	1	1
LG24_735720	0	0	0	0	0	1	1	1	1	1
LG24_735721	0	0	0	0	0	1	1	1	1	1
LG24_735749	0	0	0	0	0	1	1	1	1	1
LG24_735775	0	0	0	0	0	1	1	1	1	1
LG24_735782	0	0	0	0	0	1	1	1	1	1
LG24_735787	0	0	0	0	0	1	1	1	1	1
LG24_735791	0	0	0	0	0	1	1	1	1	1
LG24_735793	0	0	0	0	0	1	1	1	1	1
LG24_735864	0	0	0	0	0	1	1	1	1	1
LG24_735867	0	0	0	0	0	1	1	1	1	1
LG24_735973	0	0	0	0	0	1	1	1	1	1
LG24_736031	0	0	0	0	0	1	1	1	1	1
LG24_736054	0	0	0	0	0	1	1	1	1	1
LG24_736066	0	0	0	0	0	1	1	1	1	1
LG24_736079	0	0	0	0	0	1	1	1	1	1
LG24_736128	0	0	0	0	0	1	1	1	1	1
LG24_736146	0	0	0	0	0	1	1	1	1	1
LG24_736153	0	0	0	0	0	1	1	1	1	1
LG24_736175	0	0	0	0	0	1	1	1	1	1
LG24_736250	0	0	0	0	0	1	1	1	1	1
LG24_736266	0	0	0	0	0	1	1	1	1	1
LG24_736290	0	0	0	0	0	1	1	1	1	1
LG24_736295	0	0	0	0	0	1	1	1	1	1
LG24_736359	0	0	0	0	0	1	1	1	1	1
LG24_736386	0	0	0	0	0	1	1	1	1	1
LG24_736463	0	0	0	0	0	1	1	1	1	1
LG24_736497	0	0	0	0	0	1	1	1	1	1
LG24_736503	0	0	0	0	0	1	1	1	1	1
LG24_736594	0	0	0	0	0	1	1	1	1	1
LG24_736597	0	0	0	0	0	1	1	1	1	1
LG24_736624	0	0	0	0	0	1	1	1	1	1
LG24_736796	0	0	0	0	0	1	1	1	1	1
LG24_736801	0	0	0	0	0	1	1	1	1	1
LG24_736804	0	0	0	0	0	1	1	1	1	1
LG24_737828	0	0	0	0	0	1	1	1	1	1
LG24_737888	0	0	0	0	0	1	1	1	1	1
LG24_737893	0	0	0	0	0	1	1	1	1	1
LG24_738067	0	0	0	0	0	1	1	1	1	1
LG24_738120	0	0	0	0	0	1	1	1	1	1
LG24_738124	0	0	0	0	0	1	1	1	1	1
LG24_738308	0	0	0	0	0	1	1	1	1	1
LG24_738360	0	0	0	0	0	1	1	1	1	1
LG24_738440	0	0	0	0	0	1	1	1	1	1
LG24_738817	0	0	0	0	0	1	1	1	1	1
LG24_738981	0	0	0	0	0	1	1	1	1	1
LG24_739018	0	0	0	0	0	1	1	1	1	1
LG24_739731	0	0	0	0	0	1	1	1	1	1
LG24_739747	0	0	0	0	0	1	1	1	1	1
LG24_739779	0	0	0	0	0	1	1	1	1	1
LG24_746417	0	0	0	0	0	1	1	1	1	1
LG24_746548	0	0	0	0	0	1	1	1	1	1
LG24_746555	0	0	0	0	0	1	1	1	1	1
LG24_746570	0	0	0	0	0	1	1	1	1	1
LG24_746643	0	0	0	0	0	1	1	1	1	1
LG24_746747	0	0	0	0	0	1	1	1	1	1
LG24_746771	0	0	0	0	0	1	1	1	1	1
LG24_747384	0	0	0	0	0	1	1	1	1	1
LG24_747441	0	0	0	0	0	1	1	1	1	1
LG24_747455	0	0	0	0	0	1	1	1	1	1
LG24_747635	0	0	0	0	0	1	1	1	1	1
LG24_747682	0	0	0	0	0	1	1	1	1	1
LG24_747689	0	0	0	0	0	1	1	1	1	1
LG24_747729	0	0	0	0	0	1	1	1	1	1
LG24_747763	0	0	0	0	0	1	1	1	1	1
LG24_747771	0	0	0	0	0	1	1	1	1	1
LG24_747825	0	0	0	0	0	1	1	1	1	1
LG24_747883	0	0	0	0	0	1	1	1	1	1
LG24_747925	0	0	0	0	0	1	1	1	1	1
LG24_748039	0	0	0	0	0	1	1	1	1	1
LG24_748096	0	0	0	0	0	1	1	1	1	1
LG24_748222	0	0	0	0	0	1	1	1	1	1
LG24_748226	0	0	0	0	0	1	1	1	1	1
LG24_749164	0	0	0	0	0	1	1	1	1	1
LG24_749181	0	0	0	0	0	1	1	1	1	1
LG24_749202	0	0	0	0	0	1	1	1	1	1
LG24_749257	0	0	0	0	0	1	1	1	1	1
LG24_749287	0	0	0	0	0	1	1	1	1	1
LG24_749417	0	0	0	0	0	1	1	1	1	1
LG24_749418	0	0	0	0	0	1	1	1	1	1
LG24_749486	0	0	0	0	0	1	1	1	1	1
LG24_749982	0	0	0	0	0	1	1	1	1	1
LG24_751237	0	0	0	0	0	1	1	1	1	1
LG24_751265	0	0	0	0	0	1	1	1	1	1
LG24_751272	0	0	0	0	0	1	1	1	1	1
LG24_751276	0	0	0	0	0	1	1	1	1	1
LG24_752835	0	0	0	0	0	1	1	1	1	1
LG24_754847	0	0	0	0	0	1	1	1	1	1
LG24_754858	0	0	0	0	0	1	1	1	1	1
LG24_754872	0	0	0	0	0	1	1	1	1	1
LG24_754875	0	0	0	0	0	1	1	1	1	1
LG24_754877	0	0	0	0	0	1	1	1	1	1
LG24_754886	0	0	0	0	0	1	1	1	1	1
LG24_754889	0	0	0	0	0	1	1	1	1	1
LG24_754920	0	0	0	0	0	1	1	1	1	1
LG24_754925	0	0	0	0	0	1	1	1	1	1
LG24_754937	0	0	0	0	0	1	1	1	1	1
LG24_754960	0	0	0	0	0	1	1	1	1	1
LG24_754965	0	0	0	0	0	1	1	1	1	1
LG24_754979	0	0	0	0	0	1	1	1	1	1
LG24_755184	0	0	0	0	0	1	1	1	1	1
LG24_755287	0	0	0	0	0	1	1	1	1	1
LG24_755342	0	0	0	0	0	1	1	1	1	1
LG24_755568	0	0	0	0	0	1	1	1	1	1
LG24_755615	0	0	0	0	0	1	1	1	1	1
LG24_755716	0	0	0	0	0	1	1	1	1	1
LG24_755758	0	0	0	0	0	1	1	1	1	1
LG24_755778	0	0	0	0	0	1	1	1	1	1
LG24_755842	0	0	0	0	0	1	1	1	1	1
LG24_755863	0	0	0	0	0	1	1	1	1	1
LG24_755944	0	0	0	0	0	1	1	1	1	1
LG24_755952	0	0	0	0	0	1	1	1	1	1
LG24_755979	0	0	0	0	0	1	1	1	1	1
LG24_755981	0	0	0	0	0	1	1	1	1	1
LG24_755999	0	0	0	0	0	1	1	1	1	1
LG24_756020	0	0	0	0	0	1	1	1	1	1
LG24_758220	0	0	0	0	0	1	1	1	1	1
LG24_758265	0	0	0	0	0	1	1	1	1	1
LG24_758332	0	0	0	0	0	1	1	1	1	1
LG24_758397	0	0	0	0	0	1	1	1	1	1
LG24_758495	0	0	0	0	0	1	1	1	1	1
LG24_758539	0	0	0	0	0	1	1	1	1	1
LG24_758561	0	0	0	0	0	1	1	1	1	1
LG24_758634	0	0	0	0	0	1	1	1	1	1
LG24_758635	0	0	0	0	0	1	1	1	1	1
LG24_758636	0	0	0	0	0	1	1	1	1	1
LG24_759140	0	0	0	0	0	1	1	1	1	1
LG24_759172	0	0	0	0	0	1	1	1	1	1
LG24_759189	0	0	0	0	0	1	1	1	1	1
LG24_759198	0	0	0	0	0	1	1	1	1	1
LG24_759219	0	0	0	0	0	1	1	1	1	1
LG24_759273	0	0	0	0	0	1	1	1	1	1
LG24_759295	0	0	0	0	0	1	1	1	1	1
LG24_759409	0	0	0	0	0	1	1	1	1	1
LG24_759416	0	0	0	0	0	1	1	1	1	1
LG24_759420	0	0	0	0	0	1	1	1	1	1
LG24_759428	0	0	0	0	0	1	1	1	1	1
LG24_759430	0	0	0	0	0	1	1	1	1	1
LG24_759434	0	0	0	0	0	1	1	1	1	1
LG24_759441	0	0	0	0	0	1	1	1	1	1
LG24_759452	0	0	0	0	0	1	1	1	1	1
LG24_759461	0	0	0	0	0	1	1	1	1	1
LG24_759488	0	0	0	0	0	1	1	1	1	1
LG24_759490	0	0	0	0	0	1	1	1	1	1
LG24_759492	0	0	0	0	0	1	1	1	1	1
LG24_759891	0	0	0	0	0	1	1	1	1	1
LG24_759957	0	0	0	0	0	1	1	1	1	1
LG24_759970	0	0	0	0	0	1	1	1	1	1
LG24_759972	0	0	0	0	0	1	1	1	1	1
LG24_759982	0	0	0	0	0	1	1	1	1	1
LG24_760030	0	0	0	0	0	1	1	1	1	1
LG24_760034	0	0	0	0	0	1	1	1	1	1
LG24_760056	0	0	0	0	0	1	1	1	1	1
LG24_760064	0	0	0	0	0	1	1	1	1	1
LG24_760065	0	0	0	0	0	1	1	1	1	1
LG24_760080	0	0	0	0	0	1	1	1	1	1
LG24_760093	0	0	0	0	0	1	1	1	1	1
LG24_760111	0	0	0	0	0	1	1	1	1	1
LG24_760177	0	0	0	0	0	1	1	1	1	1
LG24_760194	0	0	0	0	0	1	1	1	1	1
LG24_760213	0	0	0	0	0	1	1	1	1	1
LG24_760219	0	0	0	0	0	1	1	1	1	1
LG24_760235	0	0	0	0	0	1	1	1	1	1
LG24_760238	0	0	0	0	0	1	1	1	1	1
LG24_760239	0	0	0	0	0	1	1	1	1	1
LG24_760241	0	0	0	0	0	1	1	1	1	1
LG24_760283	0	0	0	0	0	1	1	1	1	1
LG24_760284	0	0	0	0	0	1	1	1	1	1
LG24_760290	0	0	0	0	0	1	1	1	1	1
LG24_760293	0	0	0	0	0	1	1	1	1	1
LG24_760295	0	0	0	0	0	1	1	1	1	1
LG24_760300	0	0	0	0	0	1	1	1	1	1
LG24_760382	0	0	0	0	0	1	1	1	1	1
LG24_760392	0	0	0	0	0	1	1	1	1	1
LG24_760427	0	0	0	0	0	1	1	1	1	1
LG24_760451	0	0	0	0	0	1	1	1	1	1
LG24_760458	0	0	0	0	0	1	1	1	1	1
LG24_760481	0	0	0	0	0	1	1	1	1	1
LG24_760513	0	0	0	0	0	1	1	1	1	1
LG24_760527	0	0	0	0	0	1	1	1	1	1
LG24_760532	0	0	0	0	0	1	1	1	1	1
LG24_760548	0	0	0	0	0	1	1	1	1	1
LG24_760560	0	0	0	0	0	1	1	1	1	1
LG24_760561	0	0	0	0	0	1	1	1	1	1
LG24_760568	0	0	0	0	0	1	1	1	1	1
LG24_760580	0	0	0	0	0	1	1	1	1	1
LG24_760607	0	0	0	0	0	1	1	1	1	1
LG24_760608	0	0	0	0	0	1	1	1	1	1
LG24_760610	0	0	0	0	0	1	1	1	1	1
LG24_760615	0	0	0	0	0	1	1	1	1	1
LG24_760632	0	0	0	0	0	1	1	1	1	1
LG24_760641	0	0	0	0	0	1	1	1	1	1
LG24_760680	0	0	0	0	0	1	1	1	1	1
LG24_760696	0	0	0	0	0	1	1	1	1	1
LG24_760704	0	0	0	0	0	1	1	1	1	1
LG24_760708	0	0	0	0	0	1	1	1	1	1
LG24_760727	0	0	0	0	0	1	1	1	1	1
LG24_760744	0	0	0	0	0	1	1	1	1	1
LG24_760757	0	0	0	0	0	1	1	1	1	1
LG24_760758	0	0	0	0	0	1	1	1	1	1
LG24_760789	0	0	0	0	0	1	1	1	1	1
LG24_760856	0	0	0	0	0	1	1	1	1	1
LG24_760874	0	0	0	0	0	1	1	1	1	1
LG24_760890	0	0	0	0	0	1	1	1	1	1
LG24_760891	0	0	0	0	0	1	1	1	1	1
LG24_760904	0	0	0	0	0	1	1	1	1	1
LG24_760910	0	0	0	0	0	1	1	1	1	1
LG24_760916	0	0	0	0	0	1	1	1	1	1
LG24_760918	0	0	0	0	0	1	1	1	1	1
LG24_760925	0	0	0	0	0	1	1	1	1	1
LG24_760965	0	0	0	0	0	1	1	1	1	1
LG24_760967	0	0	0	0	0	1	1	1	1	1
LG24_762836	0	0	0	0	0	1	1	1	1	1
LG24_762860	0	0	0	0	0	1	1	1	1	1
LG24_762863	0	0	0	0	0	1	1	1	1	1
LG24_762864	0	0	0	0	0	1	1	1	1	1
LG24_762868	0	0	0	0	0	1	1	1	1	1
LG24_762899	0	0	0	0	0	1	1	1	1	1
LG24_762933	0	0	0	0	0	1	1	1	1	1
LG24_762934	0	0	0	0	0	1	1	1	1	1
LG24_762981	0	0	0	0	0	1	1	1	1	1
LG24_763020	0	0	0	0	0	1	1	1	1	1
LG24_763021	0	0	0	0	0	1	1	1	1	1
LG24_763071	0	0	0	0	0	1	1	1	1	1
LG24_763072	0	0	0	0	0	1	1	1	1	1
LG24_763096	0	0	0	0	0	1	1	1	1	1
LG24_763111	0	0	0	0	0	1	1	1	1	1
LG24_763127	0	0	0	0	0	1	1	1	1	1
LG24_763144	0	0	0	0	0	1	1	1	1	1
LG24_763149	0	0	0	0	0	1	1	1	1	1
LG24_763152	0	0	0	0	0	1	1	1	1	1
LG24_763171	0	0	0	0	0	1	1	1	1	1
LG24_763190	0	0	0	0	0	1	1	1	1	1
LG24_763204	0	0	0	0	0	1	1	1	1	1
LG24_763224	0	0	0	0	0	1	1	1	1	1
LG24_763242	0	0	0	0	0	1	1	1	1	1
LG24_763268	0	0	0	0	0	1	1	1	1	1
LG24_763289	0	0	0	0	0	1	1	1	1	1
LG24_763304	0	0	0	0	0	1	1	1	1	1
LG24_763678	0	0	0	0	0	1	1	1	1	1
LG24_763695	0	0	0	0	0	1	1	1	1	1
LG24_763697	0	0	0	0	0	1	1	1	1	1
LG24_763712	0	0	0	0	0	1	1	1	1	1
LG24_763717	0	0	0	0	0	1	1	1	1	1
LG24_763723	0	0	0	0	0	1	1	1	1	1
LG24_763728	0	0	0	0	0	1	1	1	1	1
LG24_763730	0	0	0	0	0	1	1	1	1	1
LG24_763755	0	0	0	0	0	1	1	1	1	1
LG24_763780	0	0	0	0	0	1	1	1	1	1
LG24_763782	0	0	0	0	0	1	1	1	1	1
LG24_763798	0	0	0	0	0	1	1	1	1	1
LG24_763800	0	0	0	0	0	1	1	1	1	1
LG24_763809	0	0	0	0	0	1	1	1	1	1
LG24_763812	0	0	0	0	0	1	1	1	1	1
LG24_763818	0	0	0	0	0	1	1	1	1	1
LG24_763821	0	0	0	0	0	1	1	1	1	1
LG24_763838	0	0	0	0	0	1	1	1	1	1
LG24_763846	0	0	0	0	0	1	1	1	1	1
LG24_763853	0	0	0	0	0	1	1	1	1	1
LG24_763888	0	0	0	0	0	1	1	1	1	1
LG24_763911	0	0	0	0	0	1	1	1	1	1
LG24_763913	0	0	0	0	0	1	1	1	1	1
LG24_763916	0	0	0	0	0	1	1	1	1	1
LG24_764049	0	0	0	0	0	1	1	1	1	1
LG24_764050	0	0	0	0	0	1	1	1	1	1
LG24_764127	0	0	0	0	0	1	1	1	1	1
LG24_764139	0	0	0	0	0	1	1	1	1	1
LG24_764140	0	0	0	0	0	1	1	1	1	1
LG24_764155	0	0	0	0	0	1	1	1	1	1
LG24_764159	0	0	0	0	0	1	1	1	1	1
LG24_769125	0	0	0	0	0	1	1	1	1	1
LG24_769207	0	0	0	0	0	1	1	1	1	1
LG24_769215	0	0	0	0	0	1	1	1	1	1
LG24_769234	0	0	0	0	0	1	1	1	1	1
LG24_769243	0	0	0	0	0	1	1	1	1	1
LG24_769271	0	0	0	0	0	1	1	1	1	1
LG24_769299	0	0	0	0	0	1	1	1	1	1
LG24_769334	0	0	0	0	0	1	1	1	1	1
LG24_769363	0	0	0	0	0	1	1	1	1	1
LG24_769398	0	0	0	0	0	1	1	1	1	1
LG24_769455	0	0	0	0	0	1	1	1	1	1
LG24_769458	0	0	0	0	0	1	1	1	1	1
LG24_769459	0	0	0	0	0	1	1	1	1	1
LG24_769499	0	0	0	0	0	1	1	1	1	1
LG24_769621	0	0	0	0	0	1	1	1	1	1
LG24_769679	0	0	0	0	0	1	1	1	1	1
LG24_769696	0	0	0	0	0	1	1	1	1	1
LG24_769710	0	0	0	0	0	1	1	1	1	1
LG24_769721	0	0	0	0	0	1	1	1	1	1
LG24_769729	0	0	0	0	0	1	1	1	1	1
LG24_769731	0	0	0	0	0	1	1	1	1	1
LG24_769733	0	0	0	0	0	1	1	1	1	1
LG24_769734	0	0	0	0	0	1	1	1	1	1
LG24_769738	0	0	0	0	0	1	1	1	1	1
LG24_769819	0	0	0	0	0	1	1	1	1	1
LG24_769835	0	0	0	0	0	1	1	1	1	1
LG24_769851	0	0	0	0	0	1	1	1	1	1
LG24_769853	0	0	0	0	0	1	1	1	1	1
LG24_769915	0	0	0	0	0	1	1	1	1	1
LG24_769952	0	0	0	0	0	1	1	1	1	1
LG24_770047	0	0	0	0	0	1	1	1	1	1
LG24_770049	0	0	0	0	0	1	1	1	1	1
LG24_770053	0	0	0	0	0	1	1	1	1	1
LG24_770116	0	0	0	0	0	1	1	1	1	1
LG24_770117	0	0	0	0	0	1	1	1	1	1
LG24_770148	0	0	0	0	0	1	1	1	1	1
LG24_770312	0	0	0	0	0	1	1	1	1	1
LG24_770314	0	0	0	0	0	1	1	1	1	1
LG24_770315	0	0	0	0	0	1	1	1	1	1
LG24_770564	0	0	0	0	0	1	1	1	1	1
LG24_770568	0	0	0	0	0	1	1	1	1	1
LG24_770610	0	0	0	0	0	1	1	1	1	1
LG24_770615	0	0	0	0	0	1	1	1	1	1
LG24_770617	0	0	0	0	0	1	1	1	1	1
LG24_770626	0	0	0	0	0	1	1	1	1	1
LG24_770636	0	0	0	0	0	1	1	1	1	1
LG24_770647	0	0	0	0	0	1	1	1	1	1
LG24_770749	0	0	0	0	0	1	1	1	1	1
LG24_770752	0	0	0	0	0	1	1	1	1	1
LG24_770760	0	0	0	0	0	1	1	1	1	1
LG24_770763	0	0	0	0	0	1	1	1	1	1
LG24_770813	0	0	0	0	0	1	1	1	1	1
LG24_770844	0	0	0	0	0	1	1	1	1	1
LG24_770857	0	0	0	0	0	1	1	1	1	1
LG24_770883	0	0	0	0	0	1	1	1	1	1
LG24_770888	0	0	0	0	0	1	1	1	1	1
LG24_770903	0	0	0	0	0	1	1	1	1	1
LG24_771031	0	0	0	0	0	1	1	1	1	1
LG24_771099	0	0	0	0	0	1	1	1	1	1
LG24_771105	0	0	0	0	0	1	1	1	1	1
LG24_771129	0	0	0	0	0	1	1	1	1	1
LG24_771175	0	0	0	0	0	1	1	1	1	1
LG24_771176	0	0	0	0	0	1	1	1	1	1
LG24_771194	0	0	0	0	0	1	1	1	1	1
LG24_771234	0	0	0	0	0	1	1	1	1	1
LG24_771293	0	0	0	0	0	1	1	1	1	1
LG24_771312	0	0	0	0	0	1	1	1	1	1
LG24_771314	0	0	0	0	0	1	1	1	1	1
LG24_771354	0	0	0	0	0	1	1	1	1	1
LG24_771361	0	0	0	0	0	1	1	1	1	1
LG24_771362	0	0	0	0	0	1	1	1	1	1
LG24_771363	0	0	0	0	0	1	1	1	1	1
LG24_771366	0	0	0	0	0	1	1	1	1	1
LG24_771487	0	0	0	0	0	1	1	1	1	1
LG24_771488	0	0	0	0	0	1	1	1	1	1
LG24_771494	0	0	0	0	0	1	1	1	1	1
LG24_771495	0	0	0	0	0	1	1	1	1	1
LG24_771500	0	0	0	0	0	1	1	1	1	1
LG24_771514	0	0	0	0	0	1	1	1	1	1
LG24_771566	0	0	0	0	0	1	1	1	1	1
LG24_771571	0	0	0	0	0	1	1	1	1	1
LG24_771605	0	0	0	0	0	1	1	1	1	1
LG24_771669	0	0	0	0	0	1	1	1	1	1
LG24_771717	0	0	0	0	0	1	1	1	1	1
LG24_771722	0	0	0	0	0	1	1	1	1	1
LG24_771744	0	0	0	0	0	1	1	1	1	1
LG24_771774	0	0	0	0	0	1	1	1	1	1
LG24_771876	0	0	0	0	0	1	1	1	1	1
LG24_771919	0	0	0	0	0	1	1	1	1	1
LG24_771928	0	0	0	0	0	1	1	1	1	1
LG24_772012	0	0	0	0	0	1	1	1	1	1
LG24_772106	0	0	0	0	0	1	1	1	1	1
LG24_772259	0	0	0	0	0	1	1	1	1	1
LG24_772311	0	0	0	0	0	1	1	1	1	1
LG24_772334	0	0	0	0	0	1	1	1	1	1
LG24_772336	0	0	0	0	0	1	1	1	1	1
LG24_772363	0	0	0	0	0	1	1	1	1	1
LG24_772423	0	0	0	0	0	1	1	1	1	1
LG24_772505	0	0	0	0	0	1	1	1	1	1
LG24_772506	0	0	0	0	0	1	1	1	1	1
LG24_772539	0	0	0	0	0	1	1	1	1	1
LG24_773116	0	0	0	0	0	1	1	1	1	1
LG24_773146	0	0	0	0	0	1	1	1	1	1
LG24_773205	0	0	0	0	0	1	1	1	1	1
LG24_773206	0	0	0	0	0	1	1	1	1	1
LG24_773338	0	0	0	0	0	1	1	1	1	1
LG24_773360	0	0	0	0	0	1	1	1	1	1
LG24_773361	0	0	0	0	0	1	1	1	1	1
LG24_773400	0	0	0	0	0	1	1	1	1	1
LG24_773408	0	0	0	0	0	1	1	1	1	1
LG24_773448	0	0	0	0	0	1	1	1	1	1
LG24_773452	0	0	0	0	0	1	1	1	1	1
LG24_773464	0	0	0	0	0	1	1	1	1	1
LG24_773616	0	0	0	0	0	1	1	1	1	1
LG24_773626	0	0	0	0	0	1	1	1	1	1
LG24_773693	0	0	0	0	0	1	1	1	1	1
LG24_773695	0	0	0	0	0	1	1	1	1	1
LG24_773704	0	0	0	0	0	1	1	1	1	1
LG24_773724	0	0	0	0	0	1	1	1	1	1
LG24_773792	0	0	0	0	0	1	1	1	1	1
LG24_773801	0	0	0	0	0	1	1	1	1	1
LG24_773839	0	0	0	0	0	1	1	1	1	1
LG24_773844	0	0	0	0	0	1	1	1	1	1
LG24_773848	0	0	0	0	0	1	1	1	1	1
LG24_773866	0	0	0	0	0	1	1	1	1	1
LG24_773889	0	0	0	0	0	1	1	1	1	1
LG24_773968	0	0	0	0	0	1	1	1	1	1
LG24_774005	0	0	0	0	0	1	1	1	1	1
LG24_774199	0	0	0	0	0	1	1	1	1	1
LG24_774260	0	0	0	0	0	1	1	1	1	1
LG24_774267	0	0	0	0	0	1	1	1	1	1
LG24_774275	0	0	0	0	0	1	1	1	1	1
LG24_774948	0	0	0	0	0	1	1	1	1	1
LG24_774957	0	0	0	0	0	1	1	1	1	1
LG24_774990	0	0	0	0	0	1	1	1	1	1
LG24_774991	0	0	0	0	0	1	1	1	1	1
LG24_774993	0	0	0	0	0	1	1	1	1	1
LG24_774998	0	0	0	0	0	1	1	1	1	1
LG24_775015	0	0	0	0	0	1	1	1	1	1
LG24_775057	0	0	0	0	0	1	1	1	1	1
LG24_775076	0	0	0	0	0	1	1	1	1	1
LG24_775078	0	0	0	0	0	1	1	1	1	1
LG24_775079	0	0	0	0	0	1	1	1	1	1
LG24_775117	0	0	0	0	0	1	1	1	1	1
LG24_778002	0	0	0	0	0	1	1	1	1	1
LG24_778047	0	0	0	0	0	1	1	1	1	1
LG24_778075	0	0	0	0	0	1	1	1	1	1
LG24_778096	0	0	0	0	0	1	1	1	1	1
LG24_778132	0	0	0	0	0	1	1	1	1	1
LG24_778133	0	0	0	0	0	1	1	1	1	1
LG24_778156	0	0	0	0	0	1	1	1	1	1
LG24_778166	0	0	0	0	0	1	1	1	1	1
LG24_778180	0	0	0	0	0	1	1	1	1	1
LG24_778183	0	0	0	0	0	1	1	1	1	1
LG24_778214	0	0	0	0	0	1	1	1	1	1
LG24_778224	0	0	0	0	0	1	1	1	1	1
LG24_778255	0	0	0	0	0	1	1	1	1	1
LG24_778257	0	0	0	0	0	1	1	1	1	1
LG24_778298	0	0	0	0	0	1	1	1	1	1
LG24_778300	0	0	0	0	0	1	1	1	1	1
LG24_778340	0	0	0	0	0	1	1	1	1	1
LG24_778354	0	0	0	0	0	1	1	1	1	1
LG24_778397	0	0	0	0	0	1	1	1	1	1
LG24_778452	0	0	0	0	0	1	1	1	1	1
LG24_778518	0	0	0	0	0	1	1	1	1	1
LG24_778673	0	0	0	0	0	1	1	1	1	1
LG24_778692	0	0	0	0	0	1	1	1	1	1
LG24_778794	0	0	0	0	0	1	1	1	1	1
LG24_778807	0	0	0	0	0	1	1	1	1	1
LG24_778836	0	0	0	0	0	1	1	1	1	1
LG24_778837	0	0	0	0	0	1	1	1	1	1
LG24_778922	0	0	0	0	0	1	1	1	1	1
LG24_779053	0	0	0	0	0	1	1	1	1	1
LG24_779086	0	0	0	0	0	1	1	1	1	1
LG24_779119	0	0	0	0	0	1	1	1	1	1
LG24_779159	0	0	0	0	0	1	1	1	1	1
LG24_779233	0	0	0	0	0	1	1	1	1	1
LG24_779246	0	0	0	0	0	1	1	1	1	1
LG24_779247	0	0	0	0	0	1	1	1	1	1
LG24_779252	0	0	0	0	0	1	1	1	1	1
LG24_779282	0	0	0	0	0	1	1	1	1	1
LG24_779323	0	0	0	0	0	1	1	1	1	1
LG24_779325	0	0	0	0	0	1	1	1	1	1
LG24_779407	0	0	0	0	0	1	1	1	1	1
LG24_779415	0	0	0	0	0	1	1	1	1	1
LG24_779444	0	0	0	0	0	1	1	1	1	1
LG24_779458	0	0	0	0	0	1	1	1	1	1
LG24_779466	0	0	0	0	0	1	1	1	1	1
LG24_779476	0	0	0	0	0	1	1	1	1	1
LG24_779509	0	0	0	0	0	1	1	1	1	1
LG24_779510	0	0	0	0	0	1	1	1	1	1
LG24_779512	0	0	0	0	0	1	1	1	1	1
LG24_779518	0	0	0	0	0	1	1	1	1	1
LG24_779519	0	0	0	0	0	1	1	1	1	1
LG24_779546	0	0	0	0	0	1	1	1	1	1
LG24_779566	0	0	0	0	0	1	1	1	1	1
LG24_779675	0	0	0	0	0	1	1	1	1	1
LG24_779711	0	0	0	0	0	1	1	1	1	1
LG24_779712	0	0	0	0	0	1	1	1	1	1
LG24_779723	0	0	0	0	0	1	1	1	1	1
LG24_779749	0	0	0	0	0	1	1	1	1	1
LG24_779757	0	0	0	0	0	1	1	1	1	1
LG24_779765	0	0	0	0	0	1	1	1	1	1
LG24_779788	0	0	0	0	0	1	1	1	1	1
LG24_779789	0	0	0	0	0	1	1	1	1	1
LG24_779829	0	0	0	0	0	1	1	1	1	1
LG24_779831	0	0	0	0	0	1	1	1	1	1
LG24_779870	0	0	0	0	0	1	1	1	1	1
LG24_779896	0	0	0	0	0	1	1	1	1	1
LG24_779897	0	0	0	0	0	1	1	1	1	1
LG24_779898	0	0	0	0	0	1	1	1	1	1
LG24_779899	0	0	0	0	0	1	1	1	1	1
LG24_779901	0	0	0	0	0	1	1	1	1	1
LG24_779905	0	0	0	0	0	1	1	1	1	1
LG24_779948	0	0	0	0	0	1	1	1	1	1
LG24_779975	0	0	0	0	0	1	1	1	1	1
LG24_780013	0	0	0	0	0	1	1	1	1	1
LG24_780029	0	0	0	0	0	1	1	1	1	1
LG24_780057	0	0	0	0	0	1	1	1	1	1
LG24_780079	0	0	0	0	0	1	1	1	1	1
LG24_780125	0	0	0	0	0	1	1	1	1	1
LG24_780205	0	0	0	0	0	1	1	1	1	1
LG24_780245	0	0	0	0	0	1	1	1	1	1
LG24_780293	0	0	0	0	0	1	1	1	1	1
LG24_780375	0	0	0	0	0	1	1	1	1	1
LG24_780379	0	0	0	0	0	1	1	1	1	1
LG24_780382	0	0	0	0	0	1	1	1	1	1
LG24_780432	0	0	0	0	0	1	1	1	1	1
LG24_780485	0	0	0	0	0	1	1	1	1	1
LG24_780486	0	0	0	0	0	1	1	1	1	1
LG24_780487	0	0	0	0	0	1	1	1	1	1
LG24_780499	0	0	0	0	0	1	1	1	1	1
LG24_780506	0	0	0	0	0	1	1	1	1	1
LG24_780510	0	0	0	0	0	1	1	1	1	1
LG24_780516	0	0	0	0	0	1	1	1	1	1
LG24_780527	0	0	0	0	0	1	1	1	1	1
LG24_780535	0	0	0	0	0	1	1	1	1	1
LG24_780542	0	0	0	0	0	1	1	1	1	1
LG24_780543	0	0	0	0	0	1	1	1	1	1
LG24_780552	0	0	0	0	0	1	1	1	1	1
LG24_780564	0	0	0	0	0	1	1	1	1	1
LG24_780643	0	0	0	0	0	1	1	1	1	1
LG24_780653	0	0	0	0	0	1	1	1	1	1
LG24_780654	0	0	0	0	0	1	1	1	1	1
LG24_780692	0	0	0	0	0	1	1	1	1	1
LG24_780746	0	0	0	0	0	1	1	1	1	1
LG24_780747	0	0	0	0	0	1	1	1	1	1
LG24_780757	0	0	0	0	0	1	1	1	1	1
LG24_780792	0	0	0	0	0	1	1	1	1	1
LG24_780797	0	0	0	0	0	1	1	1	1	1
LG24_782211	0	0	0	0	0	1	1	1	1	1
LG24_782216	0	0	0	0	0	1	1	1	1	1
LG24_782244	0	0	0	0	0	1	1	1	1	1
LG24_782292	0	0	0	0	0	1	1	1	1	1
LG24_782296	0	0	0	0	0	1	1	1	1	1
LG24_782381	0	0	0	0	0	1	1	1	1	1
LG24_782431	0	0	0	0	0	1	1	1	1	1
LG24_782442	0	0	0	0	0	1	1	1	1	1
LG24_782444	0	0	0	0	0	1	1	1	1	1
LG24_782446	0	0	0	0	0	1	1	1	1	1
LG24_782450	0	0	0	0	0	1	1	1	1	1
LG24_782451	0	0	0	0	0	1	1	1	1	1
LG24_782455	0	0	0	0	0	1	1	1	1	1
LG24_782465	0	0	0	0	0	1	1	1	1	1
LG24_782466	0	0	0	0	0	1	1	1	1	1
LG24_782471	0	0	0	0	0	1	1	1	1	1
LG24_782483	0	0	0	0	0	1	1	1	1	1
LG24_782487	0	0	0	0	0	1	1	1	1	1
LG24_782493	0	0	0	0	0	1	1	1	1	1
LG24_782502	0	0	0	0	0	1	1	1	1	1
LG24_782521	0	0	0	0	0	1	1	1	1	1
LG24_782557	0	0	0	0	0	1	1	1	1	1
LG24_782558	0	0	0	0	0	1	1	1	1	1
LG24_782578	0	0	0	0	0	1	1	1	1	1
LG24_782580	0	0	0	0	0	1	1	1	1	1
LG24_782597	0	0	0	0	0	1	1	1	1	1
LG24_782598	0	0	0	0	0	1	1	1	1	1
LG24_782602	0	0	0	0	0	1	1	1	1	1
LG24_782612	0	0	0	0	0	1	1	1	1	1
LG24_782621	0	0	0	0	0	1	1	1	1	1
LG24_782644	0	0	0	0	0	1	1	1	1	1
LG24_782687	0	0	0	0	0	1	1	1	1	1
LG24_782767	0	0	0	0	0	1	1	1	1	1
LG24_782777	0	0	0	0	0	1	1	1	1	1
LG24_782790	0	0	0	0	0	1	1	1	1	1
LG24_782801	0	0	0	0	0	1	1	1	1	1
LG24_782894	0	0	0	0	0	1	1	1	1	1
LG24_782905	0	0	0	0	0	1	1	1	1	1
LG24_782910	0	0	0	0	0	1	1	1	1	1
LG24_782942	0	0	0	0	0	1	1	1	1	1
LG24_782985	0	0	0	0	0	1	1	1	1	1
LG24_783007	0	0	0	0	0	1	1	1	1	1
LG24_783013	0	0	0	0	0	1	1	1	1	1
LG24_783023	0	0	0	0	0	1	1	1	1	1
LG24_783040	0	0	0	0	0	1	1	1	1	1
LG24_783069	0	0	0	0	0	1	1	1	1	1
LG24_783085	0	0	0	0	0	1	1	1	1	1
LG24_783090	0	0	0	0	0	1	1	1	1	1
LG24_783131	0	0	0	0	0	1	1	1	1	1
LG24_783140	0	0	0	0	0	1	1	1	1	1
LG24_783173	0	0	0	0	0	1	1	1	1	1
LG24_783207	0	0	0	0	0	1	1	1	1	1
LG24_783221	0	0	0	0	0	1	1	1	1	1
LG24_783241	0	0	0	0	0	1	1	1	1	1
LG24_783311	0	0	0	0	0	1	1	1	1	1
LG24_783321	0	0	0	0	0	1	1	1	1	1
LG24_783345	0	0	0	0	0	1	1	1	1	1
LG24_783407	0	0	0	0	0	1	1	1	1	1
LG24_783408	0	0	0	0	0	1	1	1	1	1
LG24_783421	0	0	0	0	0	1	1	1	1	1
LG24_783433	0	0	0	0	0	1	1	1	1	1
LG24_783599	0	0	0	0	0	1	1	1	1	1
LG24_783607	0	0	0	0	0	1	1	1	1	1
LG24_783609	0	0	0	0	0	1	1	1	1	1
LG24_783622	0	0	0	0	0	1	1	1	1	1
LG24_783689	0	0	0	0	0	1	1	1	1	1
LG24_783778	0	0	0	0	0	1	1	1	1	1
LG24_783800	0	0	0	0	0	1	1	1	1	1
LG24_783822	0	0	0	0	0	1	1	1	1	1
LG24_783842	0	0	0	0	0	1	1	1	1	1
LG24_783865	0	0	0	0	0	1	1	1	1	1
LG24_783880	0	0	0	0	0	1	1	1	1	1
LG24_784658	0	0	0	0	0	1	1	1	1	1
LG24_784666	0	0	0	0	0	1	1	1	1	1
LG24_784670	0	0	0	0	0	1	1	1	1	1
LG24_784679	0	0	0	0	0	1	1	1	1	1
LG24_784683	0	0	0	0	0	1	1	1	1	1
LG24_785928	0	0	0	0	0	1	1	1	1	1
LG24_785968	0	0	0	0	0	1	1	1	1	1
LG24_785981	0	0	0	0	0	1	1	1	1	1
LG24_786003	0	0	0	0	0	1	1	1	1	1
LG24_786028	0	0	0	0	0	1	1	1	1	1
LG24_786193	0	0	0	0	0	1	1	1	1	1
LG24_786194	0	0	0	0	0	1	1	1	1	1
LG24_786208	0	0	0	0	0	1	1	1	1	1
LG24_786226	0	0	0	0	0	1	1	1	1	1
LG24_786281	0	0	0	0	0	1	1	1	1	1
LG24_786748	0	0	0	0	0	1	1	1	1	1
LG24_786861	0	0	0	0	0	1	1	1	1	1
LG24_786971	0	0	0	0	0	1	1	1	1	1
LG24_786993	0	0	0	0	0	1	1	1	1	1
LG24_786995	0	0	0	0	0	1	1	1	1	1
LG24_787009	0	0	0	0	0	1	1	1	1	1
LG24_787021	0	0	0	0	0	1	1	1	1	1
LG24_787041	0	0	0	0	0	1	1	1	1	1
LG24_787544	0	0	0	0	0	1	1	1	1	1
LG24_787545	0	0	0	0	0	1	1	1	1	1
LG24_787568	0	0	0	0	0	1	1	1	1	1
LG24_787663	0	0	0	0	0	1	1	1	1	1
LG24_787716	0	0	0	0	0	1	1	1	1	1
LG24_787749	0	0	0	0	0	1	1	1	1	1
LG24_787769	0	0	0	0	0	1	1	1	1	1
LG24_787829	0	0	0	0	0	1	1	1	1	1
LG24_787940	0	0	0	0	0	1	1	1	1	1
LG24_787951	0	0	0	0	0	1	1	1	1	1
LG24_787952	0	0	0	0	0	1	1	1	1	1
LG24_787961	0	0	0	0	0	1	1	1	1	1
LG24_788091	0	0	0	0	0	1	1	1	1	1
LG24_788102	0	0	0	0	0	1	1	1	1	1
LG24_788138	0	0	0	0	0	1	1	1	1	1
LG24_788150	0	0	0	0	0	1	1	1	1	1
LG24_788222	0	0	0	0	0	1	1	1	1	1
LG24_788229	0	0	0	0	0	1	1	1	1	1
LG24_788241	0	0	0	0	0	1	1	1	1	1
LG24_788246	0	0	0	0	0	1	1	1	1	1
LG24_788303	0	0	0	0	0	1	1	1	1	1
LG24_788305	0	0	0	0	0	1	1	1	1	1
LG24_788324	0	0	0	0	0	1	1	1	1	1
LG24_788356	0	0	0	0	0	1	1	1	1	1
LG24_788371	0	0	0	0	0	1	1	1	1	1
LG24_788380	0	0	0	0	0	1	1	1	1	1
LG24_788436	0	0	0	0	0	1	1	1	1	1
LG24_788523	0	0	0	0	0	1	1	1	1	1
LG24_788696	0	0	0	0	0	1	1	1	1	1
LG24_788703	0	0	0	0	0	1	1	1	1	1
LG24_788706	0	0	0	0	0	1	1	1	1	1
LG24_788721	0	0	0	0	0	1	1	1	1	1
LG24_788722	0	0	0	0	0	1	1	1	1	1
LG24_788887	0	0	0	0	0	1	1	1	1	1
LG24_788890	0	0	0	0	0	1	1	1	1	1
LG24_789005	0	0	0	0	0	1	1	1	1	1
LG24_789036	0	0	0	0	0	1	1	1	1	1
LG24_789144	0	0	0	0	0	1	1	1	1	1
LG24_789173	0	0	0	0	0	1	1	1	1	1
LG24_789218	0	0	0	0	0	1	1	1	1	1
LG24_789253	0	0	0	0	0	1	1	1	1	1
LG24_789256	0	0	0	0	0	1	1	1	1	1
LG24_789259	0	0	0	0	0	1	1	1	1	1
LG24_789272	0	0	0	0	0	1	1	1	1	1
LG24_790034	0	0	0	0	0	1	1	1	1	1
LG24_790099	0	0	0	0	0	1	1	1	1	1
LG24_790462	0	0	0	0	0	1	1	1	1	1
LG24_790469	0	0	0	0	0	1	1	1	1	1
LG24_790642	0	0	0	0	0	1	1	1	1	1
LG24_790712	0	0	0	0	0	1	1	1	1	1
LG24_790720	0	0	0	0	0	1	1	1	1	1
LG24_790725	0	0	0	0	0	1	1	1	1	1
LG24_790736	0	0	0	0	0	1	1	1	1	1
LG24_790838	0	0	0	0	0	1	1	1	1	1
LG24_790877	0	0	0	0	0	1	1	1	1	1
LG24_790947	0	0	0	0	0	1	1	1	1	1
LG24_790953	0	0	0	0	0	1	1	1	1	1
LG24_790972	0	0	0	0	0	1	1	1	1	1
LG24_790983	0	0	0	0	0	1	1	1	1	1
LG24_790996	0	0	0	0	0	1	1	1	1	1
LG24_791008	0	0	0	0	0	1	1	1	1	1
LG24_791013	0	0	0	0	0	1	1	1	1	1
LG24_791014	0	0	0	0	0	1	1	1	1	1
LG24_791039	0	0	0	0	0	1	1	1	1	1
LG24_791102	0	0	0	0	0	1	1	1	1	1
LG24_791103	0	0	0	0	0	1	1	1	1	1
LG24_791203	0	0	0	0	0	1	1	1	1	1
LG24_791276	0	0	0	0	0	1	1	1	1	1
LG24_791918	0	0	0	0	0	1	1	1	1	1
LG24_791922	0	0	0	0	0	1	1	1	1	1
LG24_791935	0	0	0	0	0	1	1	1	1	1
LG24_791963	0	0	0	0	0	1	1	1	1	1
LG24_792071	0	0	0	0	0	1	1	1	1	1
LG24_792073	0	0	0	0	0	1	1	1	1	1
LG24_792075	0	0	0	0	0	1	1	1	1	1
LG24_792104	0	0	0	0	0	1	1	1	1	1
LG24_792118	0	0	0	0	0	1	1	1	1	1
LG24_792273	0	0	0	0	0	1	1	1	1	1
LG24_792339	0	0	0	0	0	1	1	1	1	1
LG24_792342	0	0	0	0	0	1	1	1	1	1
LG24_792364	0	0	0	0	0	1	1	1	1	1
LG24_792433	0	0	0	0	0	1	1	1	1	1
LG24_792559	0	0	0	0	0	1	1	1	1	1
LG24_792567	0	0	0	0	0	1	1	1	1	1
LG24_792582	0	0	0	0	0	1	1	1	1	1
LG24_792604	0	0	0	0	0	1	1	1	1	1
LG24_792606	0	0	0	0	0	1	1	1	1	1
LG24_792653	0	0	0	0	0	1	1	1	1	1
LG24_792675	0	0	0	0	0	1	1	1	1	1
LG24_792680	0	0	0	0	0	1	1	1	1	1
LG24_792700	0	0	0	0	0	1	1	1	1	1
LG24_792768	0	0	0	0	0	1	1	1	1	1
LG24_792883	0	0	0	0	0	1	1	1	1	1
LG24_793016	0	0	0	0	0	1	1	1	1	1
LG24_794182	0	0	0	0	0	1	1	1	1	1
LG24_794188	0	0	0	0	0	1	1	1	1	1
LG24_794198	0	0	0	0	0	1	1	1	1	1
LG24_794221	0	0	0	0	0	1	1	1	1	1
LG24_794235	0	0	0	0	0	1	1	1	1	1
LG24_794239	0	0	0	0	0	1	1	1	1	1
LG24_794263	0	0	0	0	0	1	1	1	1	1
LG24_794267	0	0	0	0	0	1	1	1	1	1
LG24_794273	0	0	0	0	0	1	1	1	1	1
LG24_794313	0	0	0	0	0	1	1	1	1	1
LG24_794335	0	0	0	0	0	1	1	1	1	1
LG24_794360	0	0	0	0	0	1	1	1	1	1
LG24_794382	0	0	0	0	0	1	1	1	1	1
LG24_794394	0	0	0	0	0	1	1	1	1	1
LG24_794439	0	0	0	0	0	1	1	1	1	1
LG24_794445	0	0	0	0	0	1	1	1	1	1
LG24_794449	0	0	0	0	0	1	1	1	1	1
LG24_794469	0	0	0	0	0	1	1	1	1	1
LG24_794480	0	0	0	0	0	1	1	1	1	1
LG24_794540	0	0	0	0	0	1	1	1	1	1
LG24_794546	0	0	0	0	0	1	1	1	1	1
LG24_794656	0	0	0	0	0	1	1	1	1	1
LG24_794708	0	0	0	0	0	1	1	1	1	1
LG24_794711	0	0	0	0	0	1	1	1	1	1
LG24_794717	0	0	0	0	0	1	1	1	1	1
LG24_794738	0	0	0	0	0	1	1	1	1	1
LG24_794775	0	0	0	0	0	1	1	1	1	1
LG24_794855	0	0	0	0	0	1	1	1	1	1
LG24_794868	0	0	0	0	0	1	1	1	1	1
LG24_794870	0	0	0	0	0	1	1	1	1	1
LG24_794903	0	0	0	0	0	1	1	1	1	1
LG24_795187	0	0	0	0	0	1	1	1	1	1
LG24_795200	0	0	0	0	0	1	1	1	1	1
LG24_795252	0	0	0	0	0	1	1	1	1	1
LG24_795292	0	0	0	0	0	1	1	1	1	1
LG24_795308	0	0	0	0	0	1	1	1	1	1
LG24_796051	0	0	0	0	0	1	1	1	1	1
LG24_796086	0	0	0	0	0	1	1	1	1	1
LG24_796103	0	0	0	0	0	1	1	1	1	1
LG24_796308	0	0	0	0	0	1	1	1	1	1
LG24_796327	0	0	0	0	0	1	1	1	1	1
LG24_796425	0	0	0	0	0	1	1	1	1	1
LG24_796440	0	0	0	0	0	1	1	1	1	1
LG24_796495	0	0	0	0	0	1	1	1	1	1
LG24_796585	0	0	0	0	0	1	1	1	1	1
LG24_796637	0	0	0	0	0	1	1	1	1	1
LG24_796712	0	0	0	0	0	1	1	1	1	1
LG24_796753	0	0	0	0	0	1	1	1	1	1
LG24_796777	0	0	0	0	0	1	1	1	1	1
LG24_796787	0	0	0	0	0	1	1	1	1	1
LG24_796810	0	0	0	0	0	1	1	1	1	1
LG24_796822	0	0	0	0	0	1	1	1	1	1
LG24_796889	0	0	0	0	0	1	1	1	1	1
LG24_796891	0	0	0	0	0	1	1	1	1	1
LG24_796944	0	0	0	0	0	1	1	1	1	1
LG24_796950	0	0	0	0	0	1	1	1	1	1
LG24_796954	0	0	0	0	0	1	1	1	1	1
LG24_796960	0	0	0	0	0	1	1	1	1	1
LG24_797027	0	0	0	0	0	1	1	1	1	1
LG24_797033	0	0	0	0	0	1	1	1	1	1
LG24_797140	0	0	0	0	0	1	1	1	1	1
LG24_797182	0	0	0	0	0	1	1	1	1	1
LG24_798072	0	0	0	0	0	1	1	1	1	1
LG24_798080	0	0	0	0	0	1	1	1	1	1
LG24_798120	0	0	0	0	0	1	1	1	1	1
LG24_798193	0	0	0	0	0	1	1	1	1	1
LG24_798234	0	0	0	0	0	1	1	1	1	1
LG24_798265	0	0	0	0	0	1	1	1	1	1
LG24_798283	0	0	0	0	0	1	1	1	1	1
LG24_798300	0	0	0	0	0	1	1	1	1	1
LG24_798309	0	0	0	0	0	1	1	1	1	1
LG24_798327	0	0	0	0	0	1	1	1	1	1
LG24_798329	0	0	0	0	0	1	1	1	1	1
LG24_798335	0	0	0	0	0	1	1	1	1	1
LG24_798340	0	0	0	0	0	1	1	1	1	1
LG24_798351	0	0	0	0	0	1	1	1	1	1
LG24_798352	0	0	0	0	0	1	1	1	1	1
LG24_798362	0	0	0	0	0	1	1	1	1	1
LG24_798401	0	0	0	0	0	1	1	1	1	1
LG24_798411	0	0	0	0	0	1	1	1	1	1
LG24_798430	0	0	0	0	0	1	1	1	1	1
LG24_798432	0	0	0	0	0	1	1	1	1	1
LG24_798442	0	0	0	0	0	1	1	1	1	1
LG24_798447	0	0	0	0	0	1	1	1	1	1
LG24_798487	0	0	0	0	0	1	1	1	1	1
LG24_798497	0	0	0	0	0	1	1	1	1	1
LG24_798513	0	0	0	0	0	1	1	1	1	1
LG24_798538	0	0	0	0	0	1	1	1	1	1
LG24_798540	0	0	0	0	0	1	1	1	1	1
LG24_798542	0	0	0	0	0	1	1	1	1	1
LG24_798546	0	0	0	0	0	1	1	1	1	1
LG24_798605	0	0	0	0	0	1	1	1	1	1
LG24_798616	0	0	0	0	0	1	1	1	1	1
LG24_798631	0	0	0	0	0	1	1	1	1	1
LG24_798642	0	0	0	0	0	1	1	1	1	1
LG24_798644	0	0	0	0	0	1	1	1	1	1
LG24_798684	0	0	0	0	0	1	1	1	1	1
LG24_798687	0	0	0	0	0	1	1	1	1	1
LG24_798688	0	0	0	0	0	1	1	1	1	1
LG24_798689	0	0	0	0	0	1	1	1	1	1
LG24_798783	0	0	0	0	0	1	1	1	1	1
LG24_798792	0	0	0	0	0	1	1	1	1	1
LG24_798817	0	0	0	0	0	1	1	1	1	1
LG24_798853	0	0	0	0	0	1	1	1	1	1
LG24_798876	0	0	0	0	0	1	1	1	1	1
LG24_798973	0	0	0	0	0	1	1	1	1	1
LG24_799027	0	0	0	0	0	1	1	1	1	1
LG24_799028	0	0	0	0	0	1	1	1	1	1
LG24_799037	0	0	0	0	0	1	1	1	1	1
LG24_799038	0	0	0	0	0	1	1	1	1	1
LG24_799046	0	0	0	0	0	1	1	1	1	1
LG24_799085	0	0	0	0	0	1	1	1	1	1
LG24_799138	0	0	0	0	0	1	1	1	1	1
LG24_799182	0	0	0	0	0	1	1	1	1	1
LG24_799219	0	0	0	0	0	1	1	1	1	1
LG24_799220	0	0	0	0	0	1	1	1	1	1
LG24_799229	0	0	0	0	0	1	1	1	1	1
LG24_799288	0	0	0	0	0	1	1	1	1	1
LG24_799327	0	0	0	0	0	1	1	1	1	1
LG24_799335	0	0	0	0	0	1	1	1	1	1
LG24_799347	0	0	0	0	0	1	1	1	1	1
LG24_799385	0	0	0	0	0	1	1	1	1	1
LG24_799393	0	0	0	0	0	1	1	1	1	1
LG24_799399	0	0	0	0	0	1	1	1	1	1
LG24_799453	0	0	0	0	0	1	1	1	1	1
LG24_799458	0	0	0	0	0	1	1	1	1	1
LG24_799511	0	0	0	0	0	1	1	1	1	1
LG24_799517	0	0	0	0	0	1	1	1	1	1
LG24_799547	0	0	0	0	0	1	1	1	1	1
LG24_799562	0	0	0	0	0	1	1	1	1	1
LG24_799573	0	0	0	0	0	1	1	1	1	1
LG24_799574	0	0	0	0	0	1	1	1	1	1
LG24_799616	0	0	0	0	0	1	1	1	1	1
LG24_799628	0	0	0	0	0	1	1	1	1	1
LG24_799630	0	0	0	0	0	1	1	1	1	1
LG24_799655	0	0	0	0	0	1	1	1	1	1
LG24_799670	0	0	0	0	0	1	1	1	1	1
LG24_799704	0	0	0	0	0	1	1	1	1	1
LG24_799711	0	0	0	0	0	1	1	1	1	1
LG24_799718	0	0	0	0	0	1	1	1	1	1
LG24_799752	0	0	0	0	0	1	1	1	1	1
LG24_799758	0	0	0	0	0	1	1	1	1	1
LG24_799767	0	0	0	0	0	1	1	1	1	1
LG24_799808	0	0	0	0	0	1	1	1	1	1
LG24_799838	0	0	0	0	0	1	1	1	1	1
LG24_799850	0	0	0	0	0	1	1	1	1	1
LG24_800144	0	0	0	0	0	1	1	1	1	1
LG24_800313	0	0	0	0	0	1	1	1	1	1
LG24_800363	0	0	0	0	0	1	1	1	1	1
LG24_800398	0	0	0	0	0	1	1	1	1	1
LG24_804005	0	0	0	0	0	1	1	1	1	1
LG24_804015	0	0	0	0	0	1	1	1	1	1
LG24_804047	0	0	0	0	0	1	1	1	1	1
LG24_804064	0	0	0	0	0	1	1	1	1	1
LG24_804083	0	0	0	0	0	1	1	1	1	1
LG24_804169	0	0	0	0	0	1	1	1	1	1
LG24_804170	0	0	0	0	0	1	1	1	1	1
LG24_804277	0	0	0	0	0	1	1	1	1	1
LG24_804280	0	0	0	0	0	1	1	1	1	1
LG24_804320	0	0	0	0	0	1	1	1	1	1
LG24_804325	0	0	0	0	0	1	1	1	1	1
LG24_804347	0	0	0	0	0	1	1	1	1	1
LG24_804363	0	0	0	0	0	1	1	1	1	1
LG24_804407	0	0	0	0	0	1	1	1	1	1
LG24_804416	0	0	0	0	0	1	1	1	1	1
LG24_804571	0	0	0	0	0	1	1	1	1	1
LG24_804601	0	0	0	0	0	1	1	1	1	1
LG24_804678	0	0	0	0	0	1	1	1	1	1
LG24_804720	0	0	0	0	0	1	1	1	1	1
LG24_804722	0	0	0	0	0	1	1	1	1	1
LG24_804744	0	0	0	0	0	1	1	1	1	1
LG24_804746	0	0	0	0	0	1	1	1	1	1
LG24_804943	0	0	0	0	0	1	1	1	1	1
LG24_804970	0	0	0	0	0	1	1	1	1	1
LG24_805096	0	0	0	0	0	1	1	1	1	1
LG24_805167	0	0	0	0	0	1	1	1	1	1
LG24_805501	0	0	0	0	0	1	1	1	1	1
[truncated: 2,729 more rows]
